# Supplementary material for: New-type urbanization and regional public health: mechanisms and effects
Source: Front Public Health. 2025 Apr 24;13:1513173. doi: 10.3389/fpubh.2025.1513173 (PMC12058773; doi:10.3389/fpubh.2025.1513173)
Supplement: Supplementary file 2 [file Table_2.xlsx]

## Sheet: Sheet2
id	year	engry	second	third	G	H	engre_s	L	D	tech	x	y1	y2	y3	ph	C	T	F	ecoden	lneco	ecod	llneco	lab	llab	energy	ur	io	popu	J	J2	pgdp	lnpgdp	struc	work	so2
1	2007	1.05095	44.7	39	16.8903	82.352	88.2216	36.0915	0.10755	1.28274	0.699065	0.369878	0.342509	0.657491	0.273111	0.988611	0.321495	0.563767	439.846	6.08643	0.0439846	37.0446	272.442	5.60743	1.10449	0.19341	0.153869	0.2114	0.0085071	0.040887	12045	9.3964	0.872483	272.442	77.6327
1	2008	0.938164	46.6	37.4	18.5609	83.5778	87.57	35.97	0.116141	1.44365	0.713508	0.36825	0.341937	0.658063	0.276732	0.989882	0.322491	0.565003	532.046	6.27673	0.0532046	39.3974	279.435	5.63277	0.880152	0.22957	0.158622	0.2043	0.0122142	0.0469011	14485	9.58087	0.802575	279.435	62.6193
1	2009	0.884036	48.7	36.4	21.2855	85.3167	101.705	37.16	0.128257	1.70265	0.724834	0.38228	0.357076	0.642924	0.32099	0.996195	0.351635	0.591859	611.344	6.41566	0.0611344	41.1607	284.573	5.65099	0.78152	0.248173	0.112014	0.2114	0.0151719	0.0524637	16408	9.70552	0.747433	284.573	53.5063
1	2010	0.785367	52.1	33.9	20.9365	85.7065	98.4306	37.5	0.142192	2.24074	0.760417	0.386278	0.359015	0.640985	0.342383	0.998184	0.36433	0.60305	758.549	6.63141	0.0758549	43.9756	288.997	5.66642	0.616801	0.265933	0.136202	0.2469	0.0201723	0.0656587	20888	9.94693	0.650672	288.997	43.0506
1	2011	0.690836	54.3	32.5	21.5873	81.6371	95.441	39.47	0.162135	2.33213	0.779292	0.344142	0.311587	0.688413	0.362908	0.999648	0.353525	0.594475	948.005	6.85436	0.0948005	46.9823	294.056	5.68377	0.477254	0.312245	0.142726	0.2265	0.029601	0.0707236	25659	10.1526	0.598527	294.056	34.6047
1	2012	0.659884	54.641	32.7008	23.013	85.3908	92.4733	38.8	0.176205	2.42361	0.79298	0.353444	0.322053	0.677947	0.367726	0.999804	0.360585	0.600429	1072.74	6.97797	0.107274	48.6921	300.186	5.7044	0.435446	0.335018	0.137873	0.2401	0.0359386	0.0804378	28792	10.2678	0.598466	300.186	30.1875
1	2013	0.614322	54.6	33	22.8464	87.6429	95.67	39.85	0.193163	2.52132	0.797484	0.393447	0.372201	0.627799	0.39516	0.999998	0.394303	0.627935	1191.01	7.08256	0.119101	50.1626	305.117	5.72069	0.377392	0.434803	0.147214	0.2359	0.0517855	0.10257	31684	10.3636	0.604396	305.117	26.3329
1	2014	0.576102	53.1	35.4	22.3711	87.2194	93.8859	41.18	0.207823	2.77846	0.807503	0.387707	0.367156	0.632844	0.424128	0.998993	0.405918	0.636796	1317	7.18311	0.131699	51.597	307.621	5.72887	0.331894	0.418029	0.149198	0.2416	0.0550542	0.100996	34425	10.4465	0.666667	307.621	23.6465
1	2015	0.558993	49.7456	39.0905	23.8076	90.0745	91.0135	41.16	0.221277	2.82382	0.800816	0.393224	0.373828	0.626172	0.435681	0.998687	0.414453	0.643357	1394.96	7.24062	0.139496	52.4266	309.84	5.73606	0.312474	0.433761	0.139032	0.2458	0.0605079	0.106618	35996.6	10.4912	0.785808	309.84	21.8159
1	2016	0.518813	48.434	41.0459	22.628	85.5921	88.596	41.71	0.236193	4.69858	0.802647	0.384217	0.361592	0.638409	0.449378	0.99694	0.416798	0.64461	1558.44	7.35144	0.155844	54.0436	311.232	5.74054	0.269167	0.440473	0.120854	0.2487	0.0686449	0.109546	39561	10.5856	0.84746	311.232	11.536
1	2017	0.481864	47.5175	42.9249	22.9618	92.9575	88.2367	42.15	0.244099	4.19763	0.806094	0.37292	0.353262	0.646738	0.479573	0.992143	0.426247	0.650306	1777.29	7.48285	0.17773	55.993	312.395	5.74427	0.232193	0.465082	0.132429	0.2535	0.0826587	0.117898	44206	10.6966	0.903349	312.395	8.55488
1	2018	0.443066	46.13	45.08	21.9017	85.7854	89.5793	42.4976	0.263499	4.48592	0.818481	0.390522	0.365657	0.634343	0.492048	0.993362	0.441285	0.662084	1952.96	7.5771	0.195296	57.4125	312.923	5.74596	0.196307	0.481017	0.142531	0.2599	0.0939409	0.125016	47711.7	10.7729	0.977238	312.923	6.30763
2	2007	0.671958	26.8	72.1	17.6354	81.7412	60.2	36.1702	0.471282	5.50118	0.903943	0.340608	0.305661	0.694339	0.569931	0.967765	0.455269	0.663772	5637.88	8.63726	0.563788	74.6023	574.448	6.35341	0.451528	0.811327	0.631508	0.1132	0.457416	0.0918422	58204	10.9717	2.6903	574.448	16.2147
2	2008	0.603272	25.7	73.2	18.6812	72.1694	44.5848	37.15	0.544833	5.72598	0.904489	0.344045	0.310046	0.689954	0.623434	0.957395	0.483739	0.680536	6322.29	8.75184	0.632229	76.5947	597.726	6.39313	0.363936	0.832311	0.652456	0.1181	0.526211	0.098296	63029	11.0513	2.84825	597.726	11.7481
2	2009	0.540634	23.5	75.5	19.0847	73.2789	28.9695	47.69	0.559336	5.44575	0.915151	0.355814	0.330284	0.669716	0.560966	0.974641	0.45839	0.668405	7333.54	8.90021	0.733354	79.2138	608.329	6.41071	0.292285	0.852997	0.515943	0.1224	0.625549	0.104407	70452	11.1627	3.21277	608.329	9.77485
2	2010	0.49272	24	75.1	19.2532	65.7998	27.0621	46.645	0.572498	6.58426	0.945534	0.344626	0.317262	0.682738	0.670772	0.947012	0.507699	0.693395	8524.53	9.0507	0.852453	81.9153	628.62	6.44353	0.242774	0.749083	0.564704	0.1383	0.638558	0.103598	75943	11.2377	3.12917	628.62	8.15172
2	2011	0.430435	23.1	76.1	19.9683	66.5157	24.1544	45.6	0.558422	5.6412	0.954086	0.425554	0.491529	0.508471	0.654618	0.977256	0.540086	0.7265	9820.31	9.19221	0.982031	84.4967	651.837	6.4798	0.185274	0.800886	0.572833	0.1428	0.786495	0.114366	81658	11.3103	3.29437	651.837	6.02285
2	2012	0.40145	22.7036	76.4563	20.612	78.9575	22.5903	46.2	0.82319	5.42544	0.964978	0.488013	0.6245	0.3755	0.742378	0.978397	0.615195	0.775825	10803.5	9.28763	1.08035	86.2601	674.749	6.51434	0.161162	0.819385	0.518135	0.1464	0.885226	0.119958	87475	11.3791	3.36759	674.749	5.249
2	2013	0.344811	22.3	76.9	21.4028	86.6236	21.4506	47.1	0.846017	5.62274	0.973191	0.545271	0.708171	0.291828	0.694504	0.992729	0.619888	0.784462	11784.3	9.37453	1.17843	87.8817	695.285	6.54432	0.118894	0.754768	0.485749	0.1498	0.889444	0.113064	93213	11.4426	3.44843	695.285	4.46356
2	2014	0.320241	21.3	77.9	21.2119	87.6778	18.1586	49.13	0.842998	6.24819	0.971805	0.544637	0.707179	0.29282	0.761503	0.98612	0.65307	0.802499	12901.4	9.46509	1.29014	89.5879	704.852	6.55799	0.102554	0.771409	0.483055	0.1525	0.995223	0.11764	99995	11.5129	3.65728	704.852	3.69887
2	2015	0.295595	19.7381	79.6527	24.9307	83.3803	12.2341	48.4	0.871492	5.01595	0.9593	0.462797	0.583952	0.416048	0.726765	0.975069	0.594781	0.761546	13938.8	9.54243	1.39388	91.058	722.767	6.58309	0.0873765	0.74632	0.409124	0.1541	1.04028	0.115008	106497	11.5759	4.03548	722.767	3.09247
2	2016	0.269468	19.2622	80.2322	24.959	86.2388	8.75314	48.4	0.872367	4.46059	0.981355	0.503361	0.656118	0.343882	0.739583	0.981774	0.621472	0.781118	15562.8	9.65264	1.55628	93.1734	743.486	6.61135	0.0726128	0.74009	0.343105	0.1145	1.15179	0.0847403	118198	11.6801	4.16527	743.486	1.29377
2	2017	0.253008	19.014	80.5562	24.3603	74.048	4.94266	48.42	0.85066	5.30085	0.989205	0.544154	0.703997	0.296003	0.759918	0.986217	0.652036	0.801903	16989	9.74032	1.6989	94.8739	759.756	6.633	0.064013	0.774044	0.312647	0.1144	1.31502	0.0885506	128927	11.767	4.23668	759.756	0.717312
2	2018	0.239776	18.63	80.98	24.6405	66.7147	2.71365	48.44	0.859082	5.70032	0.996119	0.55466	0.71544	0.28456	0.788486	0.98473	0.671573	0.813215	18403.6	9.8203	1.84036	96.4383	754.271	6.62575	0.0574925	0.749166	0.302577	0.1354	1.37874	0.101437	140211	11.8509	4.34675	754.271	0.229552
3	2007	0.820307	49.2	40	9.84568	70.6397	65.3819	37.0013	0.0802177	2.33539	0.752689	0.396062	0.373172	0.626828	0.308035	0.992154	0.352048	0.591004	665.082	6.49991	0.0665082	42.2488	162.527	5.09084	0.672904	0.240633	0.586096	0.2055	0.0160041	0.0494501	25908	10.1623	0.813008	162.527	48.1838
3	2008	0.762631	50	39.3	10.512	73.1707	64.8	38.86	0.0880564	2.25258	0.761061	0.39933	0.374142	0.625858	0.311814	0.992399	0.355572	0.594028	779.465	6.65861	0.0779465	44.337	167.724	5.12232	0.581606	0.270257	0.576896	0.2055	0.0210656	0.0555378	30123	10.313	0.786	167.724	39.6279
3	2009	0.728676	49.1	41.3	11.5377	85.4606	56.9524	39.71	0.0964419	1.97549	0.782848	0.401871	0.378257	0.621743	0.34523	0.997122	0.37355	0.610307	891.435	6.79283	0.0891435	46.1426	174.908	5.16426	0.530968	0.28711	0.478015	0.2193	0.025594	0.0629632	33840	10.4294	0.84114	174.908	34.2953
3	2010	0.665566	51	39.7	11.5022	83.0106	51.1682	40.97	0.101291	1.90584	0.813219	0.435191	0.413057	0.586943	0.380079	0.997713	0.407635	0.637733	1078.5	6.98333	0.10785	48.7669	180.773	5.19724	0.442978	0.294717	0.540104	0.229	0.0317853	0.0674902	40025	10.5973	0.778431	180.773	27.7565
3	2011	0.606634	51.6	39.2	12.518	68.5028	58.4292	41.39	0.112161	1.84152	0.827865	0.415089	0.397024	0.602976	0.38752	0.99941	0.401305	0.633299	1286.12	7.15939	0.128612	51.2568	198.386	5.29022	0.368005	0.327754	0.551779	0.2306	0.0421533	0.0755801	47377	10.7659	0.75969	198.386	22.1624
3	2012	0.567738	51.7108	39.2712	13.2348	89.2204	54.185	42.03	0.122443	1.85885	0.824386	0.448486	0.431236	0.568764	0.379292	0.9965	0.413889	0.642216	1445.57	7.27626	0.144557	52.9439	207.172	5.33355	0.322326	0.352196	0.534254	0.2388	0.0509124	0.0841044	52763	10.8736	0.759439	207.172	18.8435
3	2013	0.514255	52	39.1	14.1032	88.3857	51.569	42.77	0.119348	1.97546	0.831159	0.439038	0.426566	0.573434	0.385252	0.997869	0.412145	0.641301	1598.66	7.37692	0.159866	54.4189	206.118	5.32845	0.264458	0.410659	0.511165	0.257	0.0656503	0.105539	57856	10.9657	0.751923	206.118	16.5905
3	2014	0.503414	52	39.6	13.746	88.4753	48.3571	42.8	0.124486	2.03829	0.839928	0.443895	0.42777	0.57223	0.405173	0.99896	0.424534	0.651224	1777.5	7.48296	0.17775	55.9947	213.59	5.36406	0.253425	0.423594	0.492367	0.2627	0.0752937	0.111278	63472	11.0584	0.761538	213.59	14.799
3	2015	0.456624	50.2883	41.5588	15.4026	76.3519	46.1224	42.97	0.131472	1.91424	0.827167	0.458643	0.453224	0.546776	0.431253	0.999526	0.444948	0.666886	1924.33	7.56234	0.192433	57.1889	223.259	5.40833	0.208505	0.435564	0.408963	0.2704	0.083817	0.117777	67965.5	11.1268	0.826411	223.259	13.0056
3	2016	0.417763	48.9177	42.8797	14.8397	69.4687	40.5132	43.32	0.142396	1.87772	0.831986	0.46557	0.454932	0.545068	0.438027	0.999535	0.451799	0.672003	2132.85	7.66521	0.213285	58.7555	225.567	5.41862	0.174526	0.443515	0.341884	0.2758	0.0945951	0.122321	74707	11.2213	0.876568	225.567	6.56901
3	2017	0.390124	47.7107	45.4062	14.5551	62.3262	42.2497	43.69	0.179339	2.12293	0.848635	0.451536	0.442099	0.557901	0.457182	0.999981	0.454359	0.674055	2407.73	7.78644	0.240773	60.6286	226.269	5.42173	0.152197	0.465098	0.341286	0.2854	0.111983	0.132739	82976	11.3263	0.951699	226.269	4.14545
3	2018	0.366746	48.13	45.22	13.4985	73.0434	46.5584	44.2985	0.217699	2.38472	0.845744	0.452515	0.443815	0.556185	0.466444	0.999885	0.45948	0.67781	2695.5	7.89934	0.26955	62.3996	225.11	5.41659	0.134503	0.488629	0.347552	0.3238	0.13171	0.158218	91197.3	11.4208	0.939539	225.11	2.19319
4	2007	1.89065	47.3	38.4	24.9904	37.3626	69.26	24.1443	0.011954	1.08285	0.666695	0.345028	0.330912	0.669088	0.225043	0.977599	0.285036	0.527874	54.4018	3.9964	0.0054402	15.9712	33.2259	3.50333	3.57455	0.151968	0.156503	0.3807	0.0008267	0.0578541	10346	9.24436	0.811839	33.2259	193.624
4	2008	1.68329	46.3	39.1	30.4911	35.136	69.12	25.88	0.0128934	0.978315	0.676911	0.327311	0.314609	0.685391	0.232116	0.985415	0.279714	0.525009	63.7179	4.15447	0.0063718	17.2596	33.9676	3.52541	2.83348	0.178286	0.148767	0.3802	0.001136	0.0677843	12110	9.40179	0.844492	33.9676	157.909
4	2009	1.61816	45.1	40.2	36.7899	34.0501	58.3587	27.32	0.0141322	0.817096	0.683345	0.337775	0.319257	0.680743	0.256259	0.99054	0.297017	0.542409	67.8842	4.2178	0.0067884	17.7899	34.9608	3.55423	2.61843	0.21097	0.095317	0.3814	0.0014322	0.0804641	12872	9.46281	0.891352	34.9608	147.689
4	2010	1.43739	48.2	37.3	35.6387	47.6101	64.9955	27.12	0.0154981	0.74139	0.728977	0.344405	0.324086	0.675914	0.309799	0.9986	0.327102	0.571527	82.7024	4.41525	0.0082702	19.4944	35.2175	3.56154	2.06609	0.220793	0.129089	0.3793	0.001826	0.0837466	16113	9.68738	0.773859	35.2175	133.904
4	2011	1.29388	47.4	39.1	35.6794	51.2244	69.3136	27.85	0.0162356	0.738036	0.750744	0.331372	0.31347	0.68653	0.317169	0.99976	0.324271	0.569379	101.964	4.62462	0.0101964	21.3871	35.2339	3.56201	1.67414	0.258336	0.112258	0.3824	0.0026341	0.0987876	19595	9.88303	0.824894	35.2339	124.274
4	2012	1.24014	46.0177	40.1686	36.4511	53.8652	66.8525	30.02	0.016659	0.785872	0.759592	0.339294	0.321801	0.678199	0.368335	0.999158	0.353815	0.594573	114.366	4.7394	0.0114366	22.4619	35.0303	3.55621	1.53795	0.286057	0.091282	0.4369	0.0032715	0.124978	21978	9.9978	0.872895	35.0303	101.322
4	2013	1.16257	45	41	36.8477	55.8602	64.1181	32.07	0.0186904	0.85547	0.76597	0.3394	0.320202	0.679798	0.412985	0.995206	0.376192	0.611873	126.553	4.84066	0.0126553	23.432	35.3445	3.56514	1.35157	0.34995	0.078588	0.3916	0.0044287	0.13704	24296	10.0981	0.911111	35.3445	89.6586
4	2014	1.10007	42.8	44	37.1736	50.2604	63.7834	30.81	0.0205685	0.832582	0.769489	0.336683	0.318107	0.681893	0.439356	0.991209	0.388019	0.620168	139.41	4.93742	0.013941	24.3781	35.6942	3.57499	1.21016	0.329713	0.055465	0.3682	0.0045965	0.1214	26433	10.1824	1.02804	35.6942	84.1912
4	2015	1.10289	36.7401	49.2092	43.5666	52.8674	62.8082	30.2	0.0226637	1.00902	0.757805	0.337642	0.320923	0.679077	0.470749	0.986351	0.404195	0.63141	137.065	4.92045	0.0137065	24.2109	36.066	3.58535	1.21637	0.337176	0.046261	0.4049	0.0046215	0.136522	26165.3	10.1722	1.33939	36.066	84.0345
4	2016	1.01384	34.9365	51.406	43.7482	51.6235	62.1187	31.5	0.0233268	0.83269	0.769243	0.344449	0.325376	0.674624	0.485588	0.985437	0.415019	0.639511	146.007	4.98365	0.0146007	24.8368	36.3725	3.59381	1.02787	0.338286	0.044694	0.4076	0.0049392	0.137885	27643	10.2271	1.47141	36.3725	37.7725
4	2017	1.00591	34.3408	54.1342	44.296	45.9961	60.3153	33.28	0.0250764	0.781679	0.777028	0.346786	0.332006	0.667994	0.485971	0.985934	0.416378	0.64072	155.318	5.04547	0.0155318	25.4568	36.4922	3.5971	1.01186	0.354708	0.049216	0.4066	0.0055092	0.144224	29326	10.2862	1.57638	36.4922	33.7125
4	2018	0.948694	33.89	54.94	45.743	36.8736	62.263	33.5006	0.0271515	0.682336	0.773768	0.352237	0.339612	0.660388	0.511357	0.982879	0.431797	0.651463	172.024	5.14763	0.0172024	26.4981	36.5345	3.59826	0.900021	0.368769	0.056665	0.3237	0.0063437	0.119371	31336.1	10.3525	1.62113	36.5345	29.7895
5	2007	0.714735	51.3	43.3	10.1645	87.6988	12.2	38.4927	0.270981	3.77466	0.794457	0.372304	0.341673	0.658327	0.385501	0.999848	0.378902	0.615504	1635.21	7.39953	0.163521	54.753	297.204	5.69442	0.510846	0.259316	1.51117	0.2686	0.0424037	0.0696524	33151	10.4088	0.844055	297.204	38.7017
5	2008	0.657661	51.6	42.9	10.5853	86.5715	13.7	40.31	0.284039	3.50703	0.802954	0.386224	0.351687	0.648313	0.402689	0.999782	0.394456	0.627989	1876.55	7.53719	0.187655	56.8092	304.448	5.7185	0.432518	0.296095	1.44776	0.237	0.0555635	0.0701744	37589	10.5345	0.831395	304.448	31.8215
5	2009	0.62442	49.2	45.7	10.9779	91.1558	39.5407	40.75	0.304965	3.88757	0.809927	0.384665	0.354238	0.645762	0.410088	0.999488	0.397377	0.630217	2084.98	7.64251	0.208498	58.408	316.517	5.75738	0.3899	0.314707	1.15249	0.2402	0.0656157	0.0755926	41166	10.6254	0.928862	316.517	27.1129
5	2010	0.584791	50	45	11.7826	90.7808	42.4301	41.31	0.310857	3.95537	0.836772	0.405562	0.372933	0.627067	0.439842	0.999178	0.422702	0.649888	2432.94	7.79686	0.243294	60.791	336.681	5.81914	0.34198	0.318435	1.30503	0.2428	0.0774733	0.0773159	44736	10.7085	0.9	336.681	22.8306
5	2011	0.535235	49.7	45.3	12.6149	87.5286	46.2474	41.1	0.329476	3.03796	0.849537	0.389065	0.35392	0.64608	0.433649	0.998531	0.411357	0.6409	2812.36	7.94178	0.281236	63.0718	338.684	5.82507	0.286476	0.360806	1.36232	0.2637	0.101472	0.0951445	50807	10.8358	0.911469	338.684	15.9317
5	2012	0.51069	48.5404	46.4704	12.9457	87.1397	43.2197	41.23	0.34935	3.3394	0.852706	0.382805	0.347403	0.652598	0.446003	0.997089	0.414404	0.642804	3016.87	8.01197	0.301687	64.1917	343.358	5.83877	0.260804	0.385908	1.40716	0.2927	0.116423	0.112955	54095	10.8985	0.957355	343.358	14.0048
5	2013	0.458143	47.3	47.8	13.5303	84.9776	42.9051	41.5	0.360905	4.10103	0.852614	0.409685	0.379303	0.620697	0.44784	0.99901	0.428763	0.654476	3289.27	8.09842	0.328927	65.5844	349.033	5.85517	0.209895	0.439118	1.48391	0.3066	0.144438	0.134634	58540	10.9775	1.01057	349.033	12.2562
5	2014	0.436412	46.3	49	13.4975	86.3718	41.0668	41.44	0.375273	2.99728	0.858097	0.412131	0.380203	0.619797	0.478197	0.997243	0.445164	0.666286	3596.77	8.18779	0.359677	67.04	357.657	5.87957	0.190455	0.460476	1.31869	0.2999	0.165623	0.138097	63469	11.0583	1.05831	357.657	10.7669
5	2015	0.413624	44.7911	50.6142	17.6176	90.9788	39.341	41.43	0.389499	4.43997	0.845673	0.433252	0.404616	0.595384	0.520644	0.995794	0.476948	0.68916	3865.18	8.25976	0.386518	68.2237	365.336	5.90082	0.171085	0.473749	1.15219	0.306	0.183112	0.144967	67503	11.1199	1.13001	365.336	9.31627
5	2016	0.386012	43.423	52.0078	16.6299	87.4226	36.9275	42.39	0.39618	5.52555	0.856776	0.430735	0.398844	0.601155	0.539086	0.993739	0.484911	0.694172	4293.25	8.3648	0.429325	69.9699	372.959	5.92147	0.149006	0.478762	0.944023	0.3193	0.205545	0.152869	74016	11.212	1.1977	372.959	4.37441
5	2017	0.360169	42.37	53.6041	16.7632	83.7631	37.9648	43.47	0.391832	5.47893	0.862977	0.416933	0.387445	0.612555	0.548536	0.990666	0.482734	0.691541	4789.92	8.47427	0.478992	71.8132	381.583	5.94433	0.129721	0.483107	91.1275	0.3253	0.231404	0.157155	81089	11.3033	1.26514	381.583	314.788
5	2018	0.342627	41.83	54.23	16.1692	79.9276	36.5776	44.0273	0.430044	6.57836	0.861226	0.418485	0.39707	0.60293	0.568994	0.988316	0.493739	0.698549	5199.4	8.5563	0.51994	73.2103	387.258	5.95909	0.117393	0.498826	313.964	0.3469	0.25936	0.173043	86412	11.3669	1.29644	387.258	719.498
6	2007	1.00701	40.7	38.4	16.5547	69.3813	58.78	32.1112	0.0385185	1.33754	0.71974	0.402963	0.37238	0.62762	0.276995	0.98269	0.339979	0.578008	198.413	5.29035	0.0198413	27.9878	116.54	4.75824	1.01407	0.1331	0.126535	0.1464	0.0026409	0.0194858	12555	9.43787	0.943489	116.54	163.516
6	2008	0.905944	42.4	37.4	18.0868	62.4146	56.6	32.67	0.0416035	1.25008	0.726861	0.405638	0.372786	0.627214	0.307368	0.990456	0.356503	0.594223	240.643	5.48332	0.0240643	30.0667	117.803	4.76901	0.820735	0.130493	0.149232	0.1461	0.0031402	0.019065	14966	9.61354	0.882076	117.803	128.923
6	2009	0.91182	43.6	37.6	20.902	67.7431	52.4911	33.69	0.0463241	1.11443	0.733534	0.407803	0.377088	0.622912	0.336909	0.995459	0.372356	0.608823	265.18	5.58041	0.026518	31.141	119.907	4.78672	0.831416	0.168213	0.125827	0.1391	0.0044607	0.0233985	16045	9.68315	0.862385	119.907	114.767
6	2010	0.827492	47.1	35.4	20.9783	67.8915	55.9862	34.96	0.0510021	1.07868	0.770388	0.412031	0.379872	0.620128	0.34022	0.995433	0.376125	0.611888	332.272	5.80595	0.0332272	33.7091	122.18	4.8055	0.684742	0.17817	0.147078	0.1498	0.0059201	0.0266899	20219	9.91438	0.751592	122.18	94.4452
6	2011	0.732996	48.4	34.1	21.7158	57.7077	58.4726	37.35	0.0548359	1.1099	0.788925	0.410161	0.37975	0.62025	0.314361	0.99122	0.362261	0.599233	407.14	6.00916	0.040714	36.11	123.569	4.8168	0.537283	0.219955	0.198545	0.1569	0.0089552	0.0345109	25326	10.1396	0.704545	123.569	44.4525
6	2012	0.702296	47.9278	35.4067	22.9015	67.4192	56.679	37.5	0.0574981	1.43413	0.787663	0.413512	0.389534	0.610466	0.31887	0.991615	0.366191	0.602595	457.186	6.12509	0.0457186	37.5167	116.498	4.75788	0.49322	0.25334	0.225773	0.1528	0.0115824	0.0387104	27952	10.2382	0.738751	116.498	38.6743
6	2013	0.632911	47.7	36	22.3165	70.6773	57.6472	37.65	0.0615777	1.69409	0.797091	0.440032	0.414016	0.585984	0.34996	0.993479	0.394996	0.626434	506.5	6.22752	0.05065	38.782	117.088	4.76292	0.400577	0.335024	0.193776	0.1543	0.0169689	0.0516941	30588	10.3284	0.754717	117.088	32.827
6	2014	0.607099	46.7	37.9	22.2026	62.926	51.022	39.26	0.0657134	1.72223	0.805593	0.436987	0.418101	0.581899	0.380155	0.997579	0.408571	0.638421	558.058	6.32446	0.0558058	39.9988	117.635	4.76758	0.368569	0.336063	0.20621	0.1684	0.0187542	0.0565929	33090	10.407	0.811563	117.635	29.7712
6	2015	0.583582	45.9291	38.8032	24.195	62.8924	44.3966	37.6	0.0715602	1.22076	0.79022	0.43749	0.419994	0.580006	0.415901	0.99968	0.426696	0.653115	599.229	6.39564	0.0599229	40.9042	118.687	4.77649	0.340568	0.364598	0.198017	0.1823	0.0218478	0.0664663	35190	10.4685	0.84485	118.687	25.0667
6	2016	0.551927	45.1677	39.5639	24.2482	64.6732	45.2451	37.62	0.0780944	1.01763	0.799552	0.447075	0.426804	0.573196	0.449681	0.999996	0.448378	0.669609	653.234	6.48194	0.0653234	42.0155	119.571	4.78391	0.304623	0.39523	0.172575	0.1891	0.0258178	0.074738	38027	10.546	0.875934	119.571	10.9765
6	2017	0.564479	40.2243	44.2369	26.4994	56.7853	45.2083	39.12	0.08342	1.22316	0.804075	0.443424	0.421623	0.578377	0.448403	0.999984	0.445914	0.667762	736.085	6.60135	0.0736085	43.5778	119.613	4.78426	0.318637	0.431947	0.185729	0.195	0.031795	0.0842296	41955	10.6443	1.09976	119.613	8.69366
6	2018	0.531777	39.67	45.5	26.0951	49.1248	48.4413	39.9211	0.0962152	1.21321	0.79934	0.450739	0.433426	0.566574	0.477278	0.999591	0.464008	0.681042	729.509	6.59237	0.0729509	43.4594	119.865	4.78637	0.282787	0.469223	0.214855	0.2025	0.0342303	0.0950176	41489.2	10.6332	1.14696	119.865	7.5456
7	2007	2.47993	41.9	41.8	29.0091	37.6021	104.601	30.5331	0.0183768	1.25483	0.63238	0.362446	0.343202	0.656798	0.227823	0.973645	0.295135	0.536056	130.279	4.86968	0.0130279	23.7138	129.398	4.8629	6.15005	0.0641217	0.084062	0.3094	0.0008354	0.0198393	6915	8.84145	0.997613	129.398	501.504
7	2008	2.12515	42.3	41.3	31.6131	40.024	105.446	29.83	0.0185471	1.23248	0.650017	0.367582	0.345233	0.654767	0.224113	0.970159	0.295847	0.535741	158.09	5.06317	0.015809	25.6356	130.079	4.86815	4.51628	0.0801539	0.103822	0.3172	0.0012672	0.0254248	8824	9.08523	0.976359	130.079	370.701
7	2009	1.9338	37.7	48.2	35.0724	45.7907	103.019	27.44	0.0190471	1.04	0.658318	0.364711	0.348077	0.651923	0.269899	0.988776	0.317305	0.560128	190.829	5.25138	0.0190829	27.577	131.808	4.88135	3.73957	0.109569	0.050184	0.3217	0.0020909	0.0352483	10309	9.24077	1.27852	131.808	300.432
7	2010	1.77643	39.1	47.3	35.4503	50.977	95.3058	29.58	0.0204546	1.02088	0.701552	0.372898	0.355135	0.644865	0.277907	0.98929	0.325402	0.567378	225.717	5.41928	0.0225717	29.3686	100.505	4.61021	3.15571	0.126264	0.054105	0.3266	0.00285	0.0412379	13119	9.48182	1.20972	100.505	249.628
7	2011	1.59034	38.5	48.8	39.4504	52.8364	95.1967	32.31	0.0220408	0.963813	0.720008	0.339354	0.32276	0.67724	0.275794	0.994648	0.307574	0.553107	282.385	5.64327	0.0282385	31.8465	101.748	4.6225	2.52917	0.141392	0.062122	0.3502	0.0039927	0.0495154	16413	9.70583	1.26753	101.748	193.672
7	2012	1.44164	39.0756	47.908	40.216	61.7562	96.374	32.8	0.0232875	1.05176	0.729916	0.360472	0.34106	0.65894	0.298551	0.995576	0.329511	0.57276	338.268	5.82384	0.0338268	33.9171	103.622	4.64075	2.07831	0.165868	0.053089	0.3324	0.0056108	0.0551344	19710	9.88888	1.22603	103.622	151.935
7	2013	1.16139	40.5	46.6	38.5006	50.7676	104.858	34.46	0.0338666	1.1117	0.749199	0.39445	0.379439	0.620561	0.32003	0.994561	0.35724	0.596068	396.012	5.98145	0.0396012	35.7777	105.801	4.66156	1.34882	0.228833	0.042777	0.3406	0.0090621	0.0779407	22922	10.0398	1.15062	105.801	123.198
7	2014	1.04777	41.6	44.6	38.2328	58.3281	96.5074	33.97	0.0370684	1.25155	0.757436	0.396666	0.37779	0.622209	0.350465	0.998086	0.373565	0.610615	453.232	6.1164	0.0453232	37.4104	108.382	4.68566	1.09781	0.231884	0.039923	0.2393	0.0105097	0.0554899	26437	10.1825	1.07211	108.382	99.9095
7	2015	0.889688	39.4935	44.8854	37.5099	60.7938	99.0477	35.88	0.0408697	1.48953	0.742238	0.413518	0.407276	0.592724	0.382538	0.999242	0.398028	0.630656	502.948	6.22049	0.0502948	38.6945	110.48	4.70483	0.791544	0.262625	0.053677	0.2396	0.0132087	0.0629249	29847.3	10.3039	1.13653	110.48	81.2149
7	2016	0.815676	39.6505	44.6729	36.1931	58.426	101.716	36.8	0.0465811	1.62586	0.755782	0.417799	0.420062	0.579938	0.42227	0.999986	0.420034	0.648096	563.595	6.33434	0.0563595	40.1238	112.583	4.72369	0.665328	0.296899	0.031816	0.2182	0.0167331	0.0647834	33246	10.4117	1.12667	112.583	54.9443
7	2017	0.727134	40.0872	44.9043	34.0638	55.6037	98.9116	37.01	0.0506833	1.9018	0.77244	0.505641	0.612686	0.387314	0.450923	0.998363	0.478282	0.691013	653.805	6.48281	0.0653805	42.0268	114.824	4.7434	0.528724	0.316354	0.043163	0.2302	0.0206834	0.0728248	37956	10.5442	1.12017	114.824	50.7698
7	2018	0.677813	38.87	46.54	33.9717	55.8674	85.4658	38.6449	0.0600149	2.04527	0.773316	0.414494	0.409875	0.590125	0.47995	0.997319	0.447222	0.667849	717.759	6.57613	0.0717759	43.2455	115.692	4.75094	0.45943	0.336758	0.04064	0.2412	0.0241711	0.0812261	41243.6	10.6273	1.19732	115.692	49.1587
8	2007	0.86407	29.8	40.7	20.0445	89.1016	31.1	40.4806	0.0737116	1.13801	0.74399	0.425832	0.388414	0.611587	0.31927	0.98972	0.372551	0.607224	243.879	5.49667	0.0243879	30.2134	112.423	4.72227	0.746618	0.184939	0.416264	0.2525	0.0045103	0.046697	14555	9.58569	1.36577	112.423	20.9273
8	2008	0.778034	29.8	40.2	24.5314	92.7273	31.3	42.13	0.0768796	1.25656	0.752786	0.447688	0.404195	0.595804	0.337046	0.99001	0.392367	0.623255	288.969	5.66632	0.0288969	32.1072	115.506	4.74932	0.605336	0.21491	0.473204	0.2731	0.0062102	0.0586919	17175	9.75121	1.34899	115.506	14.9017
8	2009	0.745081	26.8	45.3	29.3832	83.6145	31.1152	41.88	0.079643	1.24906	0.7609	0.46436	0.41708	0.58292	0.372911	0.994017	0.418636	0.645082	337.167	5.82058	0.0337167	33.8791	120.088	4.78823	0.555145	0.243	0.369233	0.2568	0.0081932	0.0624025	19254	9.86547	1.6903	120.088	13.3181
8	2010	0.658033	27.7	46.2	28.1589	83.9623	34.0296	42.63	0.0891441	1.28452	0.793559	0.444472	0.398413	0.601588	0.360872	0.994597	0.402672	0.632848	431.258	6.06671	0.0431258	36.8049	124.357	4.82315	0.433008	0.275222	0.361676	0.2739	0.0118692	0.0753834	23831	10.0787	1.66787	124.357	13.955
8	2011	0.634497	28.3	45.5	30.8722	47.8421	36.3915	41.81	0.116898	1.2622	0.809173	0.424318	0.383785	0.616215	0.382032	0.998624	0.403175	0.634524	527.078	6.26735	0.0527078	39.2796	129.892	4.8667	0.402586	0.347856	0.383853	0.2639	0.0183347	0.0917993	28898	10.2715	1.60777	129.892	12.9118
8	2012	0.591125	28.1722	46.9099	31.9264	61.7414	39.397	41.19	0.127394	1.3231	0.822461	0.440363	0.397165	0.602835	0.392976	0.998382	0.41667	0.644977	606.438	6.4076	0.0606438	41.0574	136.873	4.91905	0.349428	0.362628	0.367131	0.2079	0.0219911	0.0753904	32377	10.3852	1.66511	136.873	11.9547
8	2013	0.546646	27.7	48.3	32.1368	65.377	41.8937	42.06	0.130336	1.36723	0.82785	0.456758	0.416697	0.583303	0.399184	0.997735	0.427971	0.653454	676.017	6.51622	0.0676017	42.4611	145.545	4.98049	0.298822	0.406491	0.337706	0.1946	0.0274795	0.0791031	35317	10.4721	1.74368	145.545	10.3017
8	2014	0.519893	25	51.9	31.4147	53.1469	39.9655	41.32	0.134282	1.23029	0.829747	0.453847	0.413821	0.586179	0.423039	0.999383	0.438443	0.661946	761.215	6.63492	0.0761215	44.0221	153.618	5.03447	0.270289	0.39478	0.348158	0.2069	0.0300513	0.08168	38924	10.5694	2.076	153.618	9.31237
8	2015	0.517452	23.6532	53.2635	33.4731	63.5071	39.962	37.7	0.143417	0.998846	0.814743	0.458305	0.418569	0.58143	0.443394	0.999863	0.450849	0.671407	805.578	6.69156	0.0805578	44.777	157.201	5.05753	0.267756	0.398987	0.301692	0.2045	0.0321416	0.081593	40818	10.6169	2.25185	157.201	8.72322
8	2016	0.48949	22.3515	54.251	33.9603	63.7825	36.5542	40.3	0.146954	1.13986	0.82114	0.453571	0.414707	0.585293	0.47156	0.999811	0.462566	0.680057	878.217	6.77789	0.0878217	45.9398	157.872	5.06178	0.2396	0.401142	0.216264	0.205	0.035229	0.0822342	44347	10.6998	2.42718	157.872	4.18385
8	2017	0.466102	22.327	56.097	32.3576	42.5016	37.7528	40.06	0.154093	0.863737	0.837241	0.450898	0.412413	0.587587	0.475257	0.999654	0.463078	0.68038	985.238	6.89288	0.0985238	47.5118	165.152	5.10687	0.217251	0.420518	0.220157	0.207	0.041431	0.0870472	48430	10.7879	2.51252	165.152	3.19795
8	2018	0.449085	22.68	56.63	34.9955	54.898	38.2717	40.6246	0.17418	0.889474	0.847884	0.475249	0.436554	0.563446	0.508124	0.999441	0.491687	0.701008	1083.88	6.9883	0.108388	48.8363	169.853	5.13494	0.201677	0.415992	0.269619	0.346	0.0450884	0.143933	51955.3	10.8581	2.49691	169.853	2.39733
9	2007	1.72035	52.8	34	10.9898	62.2094	92.34	36.5034	0.10603	1.15521	0.752154	0.348557	0.321573	0.678427	0.283769	0.994737	0.316163	0.560802	634.269	6.45247	0.0634269	41.6344	195.264	5.27435	2.9596	0.251898	0.18104	0.2376	0.0159771	0.059851	19877	9.89732	0.643939	195.264	108.865
9	2008	1.50241	54.2	33.2	11.6234	64.5303	92.4	38.71	0.114208	1.1515	0.764947	0.363294	0.337982	0.662018	0.318416	0.997831	0.340855	0.583194	754.104	6.62553	0.0754104	43.8977	199.936	5.298	2.25723	0.266563	0.226314	0.2375	0.0201017	0.0633088	23239	10.0536	0.612546	199.936	83.0893
9	2009	1.47479	52	35.2	13.6207	71.4118	74.5128	40.02	0.124667	1.12576	0.769644	0.352214	0.325115	0.674885	0.432917	0.994703	0.392566	0.624889	800.677	6.68546	0.0800677	44.6953	202.058	5.30856	2.17502	0.275094	0.168214	0.2344	0.0220261	0.064482	24581	10.1097	0.676923	202.058	72.7257
9	2010	1.34994	52.5	34.9	13.8286	56.7186	71.2578	42.73	0.141926	1.0513	0.792094	0.347422	0.321726	0.678274	0.331432	0.999722	0.339427	0.582523	950.033	6.8565	0.0950033	47.0115	205.929	5.32753	1.82235	0.305928	0.21907	0.2354	0.0290642	0.0720155	28668	10.2635	0.664762	205.929	60.4964
9	2011	1.20324	53.5	34.6	14.429	41.7057	74.5621	42.07	0.148835	0.93911	0.803488	0.363387	0.339007	0.660993	0.330287	0.998861	0.346837	0.588593	1151.35	7.04869	0.115135	49.684	211.112	5.35239	1.44778	0.353286	0.24714	0.2362	0.0406756	0.0834461	33969	10.4332	0.646729	211.112	57.6009
9	2012	1.1383	52.6945	35.3143	15.3507	38.0922	74.0482	40.98	0.151484	1.09669	0.808296	0.365368	0.339593	0.660407	0.363173	0.999996	0.364271	0.603547	1246.1	7.12777	0.12461	50.8051	217.682	5.38304	1.29572	0.373141	0.222947	0.2411	0.046497	0.0899644	36584	10.5074	0.670171	217.682	50.4685
9	2013	1.04815	52.2	35.5	15.5808	42.404	76.2442	41.2	0.156127	1.12845	0.816646	0.331629	0.306932	0.693068	0.352734	0.999524	0.342181	0.584824	1321.36	7.18642	0.132136	51.6446	222.913	5.40678	1.09861	0.422203	0.229522	0.2483	0.0557882	0.104833	38716	10.564	0.680077	222.913	45.3934
9	2014	0.996562	51	37.3	15.8977	43.4742	72.1987	41.93	0.160438	1.09721	0.817061	0.333022	0.31293	0.68707	0.410538	0.994551	0.37178	0.608074	1383.84	7.23262	0.138384	52.3107	223.911	5.41125	0.993136	0.405084	0.230696	0.254	0.0560571	0.102891	39984	10.5962	0.731372	223.911	40.4437
9	2015	1.0413	48.2682	40.1924	18.8961	56.2592	72.957	41.15	0.168202	0.807856	0.808836	0.347098	0.322092	0.677908	0.463848	0.989582	0.405473	0.633442	1404.78	7.24763	0.140478	52.5282	224.436	5.41359	1.0843	0.427408	0.193851	0.2646	0.0600413	0.113092	40255	10.603	0.832689	224.436	37.186
9	2016	0.980903	47.5732	41.5358	18.8633	55.5283	70.0801	40.8	0.177159	1.20968	0.813824	0.363497	0.34851	0.65149	0.437171	0.995758	0.400334	0.631376	1522.57	7.32816	0.152257	53.7019	225.046	5.4163	0.962171	0.442302	0.16836	0.2659	0.0673438	0.117608	43062	10.6704	0.873092	225.046	24.6159
9	2017	0.943165	46.5841	44.2144	19.5176	57.2736	67.1809	41.77	0.185877	1.04053	0.822109	0.359017	0.339212	0.660788	0.447081	0.994015	0.403049	0.632958	1729.21	7.45542	0.172921	55.5833	224.127	5.41221	0.88956	0.469046	0.163088	0.2675	0.081108	0.12547	47985	10.7786	0.949131	224.127	16.7491
9	2018	0.893773	44.54	46.19	21.455	54.9252	65.6791	41.571	0.200354	0.997211	0.822102	0.369597	0.363506	0.636494	0.488749	0.990318	0.429173	0.651934	1740.73	7.46206	0.174073	55.6823	223.562	5.40969	0.79883	0.499063	0.174892	0.321	0.0868733	0.160199	47772.2	10.7742	1.03704	223.562	11.5325
10	2007	1.1882	55.2	30.1	12.4604	68.3393	88	34.3405	0.112437	1.34869	0.737866	0.329833	0.304755	0.695245	0.205156	0.972466	0.267495	0.510029	766.156	6.64139	0.0766156	44.108	345.689	5.84554	1.41182	0.24496	0.068136	0.5902	0.0187677	0.144575	16012	9.68109	0.54529	345.689	104.173
10	2008	1.03088	56.9	28.6	12.3948	74.5422	87.9	35.38	0.117898	1.3341	0.751998	0.355319	0.335232	0.664768	0.206298	0.964154	0.280808	0.520329	943.053	6.84912	0.0943053	46.9105	349.401	5.85622	1.06272	0.257049	0.077792	0.5967	0.0242411	0.153381	19593	9.88293	0.502636	349.401	78.8797
10	2009	1.0139	56.5	29.3	14.9163	74.7675	88.4064	36.29	0.122961	1.22226	0.755821	0.374404	0.357772	0.642228	0.290077	0.991915	0.332241	0.574068	1000.68	6.90844	0.100068	47.7265	356.228	5.87557	1.02799	0.259943	0.055692	0.4886	0.0260121	0.127008	20597	9.9329	0.518584	356.228	69.5569
10	2010	0.928349	57.3	28.6	14.7934	78.2154	86.7979	36.56	0.130347	1.30772	0.783186	0.364304	0.345214	0.654787	0.284869	0.992485	0.324586	0.56758	1187.68	7.07976	0.118768	50.123	361.796	5.89108	0.861831	0.260529	0.062406	0.5178	0.0309425	0.134902	24446	10.1042	0.499127	361.796	57.9716
10	2011	0.856331	57.3	29.7	15.7767	75.2322	87.8828	36.64	0.140076	1.3319	0.795321	0.381093	0.370203	0.629797	0.285487	0.989661	0.33329	0.57432	1402.32	7.24589	0.140232	52.5029	371.138	5.91657	0.733302	0.291461	0.095143	0.5124	0.0408722	0.149344	28661	10.2633	0.518325	371.138	50.8894
10	2012	0.798907	56.3263	30.9385	16.9139	76.0466	76.2416	36.9	0.152443	1.391	0.798406	0.371939	0.355112	0.644888	0.303387	0.994835	0.337663	0.579585	1546.69	7.34387	0.154669	53.9325	376.527	5.93099	0.638253	0.319367	0.132165	0.4964	0.0493963	0.158534	31499	10.3577	0.549273	376.527	43.106
10	2013	0.681338	55.4	32	17.3602	76.618	81.6972	37.6	0.160738	1.43317	0.80577	0.350634	0.327796	0.672204	0.343786	0.999951	0.34721	0.589231	1682.45	7.428	0.168245	55.1753	382.455	5.94661	0.464221	0.363104	0.140556	0.4982	0.0610903	0.180898	34174	10.4392	0.577617	382.455	38.9971
10	2014	0.655156	51	37.1	17.2553	77.3953	75.6736	38.32	0.167766	1.34772	0.815961	0.352875	0.329362	0.670638	0.348629	0.999982	0.350752	0.592238	1843.01	7.51915	0.184301	56.5377	390.419	5.96722	0.429229	0.382525	0.141112	0.5149	0.0704996	0.196962	37072	10.5206	0.727451	390.419	34.2948
10	2015	0.60383	48.4225	40.201	18.3755	77.8155	77.5384	37.69	0.17913	1.22438	0.803378	0.3457	0.320636	0.679364	0.380861	0.998828	0.363281	0.602374	1963.63	7.58255	0.196363	57.4951	397.365	5.98486	0.36461	0.396154	0.149745	0.5155	0.07779	0.204217	39122.6	10.5745	0.830213	397.365	30.9239
10	2016	0.551569	47.6278	41.7816	18.4171	73.5537	75.7156	39.33	0.189344	1.28929	0.812107	0.34848	0.318906	0.681094	0.396084	0.997954	0.372282	0.609525	2166.8	7.68101	0.21668	58.9979	402.754	5.99833	0.304229	0.418636	0.13185	0.5056	0.0907101	0.211662	42575	10.659	0.877252	402.754	10.22
10	2017	0.497432	47.3719	43.3374	18.44	73.5571	74.054	39.44	0.207996	1.67898	0.819037	0.346631	0.316839	0.683161	0.421284	0.995263	0.383957	0.618174	2434.05	7.79731	0.243405	60.7981	405.21	6.00441	0.247439	0.441297	0.130198	0.4871	0.107414	0.214956	47130	10.7607	0.914833	405.21	6.36427
10	2018	0.471514	45.85	45.22	19.1818	57.7301	70.4017	40.0181	0.219598	1.68879	0.821013	0.345156	0.314993	0.685007	0.45639	0.990324	0.400773	0.629996	2620.75	7.87122	0.262075	61.956	400.719	5.99326	0.222325	0.466557	0.131082	0.4903	0.122273	0.228753	50152.2	10.8228	0.986259	400.719	3.30888
11	2007	1.32727	52.3	34.7	16.805	71.7061	66	28.7666	0.0266213	1.47181	0.763117	0.351088	0.33433	0.66567	0.378372	0.9993	0.36473	0.603718	135.894	4.91187	0.0135894	24.1265	40.3861	3.69848	1.76164	0.326966	0.187811	0.3436	0.0044433	0.112345	18478	9.82434	0.66348	40.3861	72.9468
11	2008	1.20089	52.5	34.4	18.5596	73.7701	68.7	31.39	0.0275185	1.3025	0.770969	0.356176	0.339561	0.660439	0.374669	0.99968	0.365422	0.604405	159.567	5.07246	0.0159567	25.7299	40.9341	3.71196	1.44213	0.379229	0.176922	0.4486	0.0060512	0.170122	21727	9.98631	0.655238	40.9341	60.9316
11	2009	1.2189	47.3	39.3	21.8672	72.2254	75.4116	33.62	0.0281087	1.06286	0.773971	0.36668	0.351807	0.648193	0.436738	0.996191	0.401709	0.632597	164.246	5.10137	0.0164246	26.0239	41.4777	3.72516	1.48572	0.382839	0.112028	0.4321	0.006288	0.165425	22447	10.0189	0.830867	41.4777	57.1077
11	2010	1.08342	50.2	37.2	21.7317	77.1323	77.6972	34.89	0.0299839	1.22895	0.805688	0.342622	0.3225	0.6775	0.441729	0.991985	0.392175	0.623725	200.333	5.29998	0.0200333	28.0898	46.4497	3.83837	1.17379	0.392123	0.127347	0.5239	0.0078555	0.205433	27076	10.2064	0.741036	46.4497	47.2739
11	2011	0.963162	50.3	36.2	22.207	68.7865	77.8049	36.32	0.0338008	1.1893	0.820092	0.37869	0.367876	0.632124	0.395288	0.99977	0.386989	0.622013	240.436	5.48245	0.0240436	30.0573	45.6542	3.8211	0.92768	0.408741	0.149709	0.5146	0.0098276	0.210338	32819	10.3988	0.719682	45.6542	41.4796
11	2012	0.931799	44.0973	40.4651	23.164	73.5995	78.189	35.98	0.0359134	1.18689	0.826853	0.375052	0.368173	0.631827	0.412919	0.998845	0.393986	0.62732	255.847	5.54458	0.0255847	30.7424	45.0576	3.80794	0.868249	0.417402	0.148364	0.5054	0.0106791	0.210955	35711	10.4832	0.917632	45.0576	37.5632
11	2013	0.824102	41.1	41.4	23.4249	68.01	79.9501	35.99	0.0395524	1.14611	0.837135	0.363966	0.350284	0.649716	0.425609	0.996948	0.394788	0.627362	262.216	5.56917	0.0262216	31.0157	44.1295	3.78713	0.679144	0.442119	0.137144	0.4922	0.0115931	0.217611	37509	10.5323	1.0073	44.1295	34.0052
11	2014	0.794913	36.9	45.8	22.8349	64.4681	81.232	35.98	0.0405687	1.14902	0.835673	0.358634	0.347248	0.652752	0.431536	0.995735	0.395085	0.627216	274.633	5.61543	0.0274633	31.5331	43.0025	3.76126	0.631887	0.447504	0.140865	0.4946	0.0122899	0.221335	39226	10.5771	1.24119	43.0025	31.3976
11	2015	0.73616	31.8098	50.731	26.6557	57.4783	80.1878	35.82	0.0412155	1.06724	0.827283	0.362054	0.349308	0.650692	0.449414	0.994188	0.405734	0.635119	275.122	5.61722	0.0275122	31.5531	40.3286	3.69706	0.541932	0.455701	0.077918	0.5504	0.0125374	0.250818	39461.6	10.5831	1.59482	40.3286	30.2533
11	2016	0.719481	28.6017	54.0419	27.4751	51.6121	82.2148	35.35	0.0434589	1.06261	0.832566	0.365317	0.35072	0.64928	0.467695	0.992419	0.416506	0.642922	280.988	5.63831	0.0280988	31.7906	39.2458	3.66985	0.517653	0.458486	0.065241	0.5244	0.0128829	0.24043	40432	10.6074	1.88946	39.2458	21.9823
11	2017	0.707931	25.5341	55.8197	29.1843	44.6779	81.792	35.45	0.0437108	1.01074	0.834901	0.370962	0.357822	0.642178	0.492536	0.990039	0.431749	0.653796	292.378	5.67805	0.0292378	32.2402	37.5443	3.62552	0.501166	0.469039	0.074256	0.5515	0.0137137	0.258675	42699	10.6619	2.18608	37.5443	18.1272
11	2018	0.698953	24.64	57.1	28.5852	49.677	83.5151	36.0427	0.0465434	0.845091	0.83958	0.380617	0.367751	0.632249	0.508504	0.989602	0.44456	0.663278	295.242	5.6878	0.0295242	32.351	36.13	3.58712	0.488535	0.478765	0.104452	0.5476	0.0141352	0.262172	43274.4	10.6753	2.31737	36.13	15.2245
12	2007	1.31552	43	42.1	13.8379	77.3127	63.4445	37.568	0.106961	1.46901	0.743591	0.361776	0.32641	0.67359	0.306311	0.996548	0.334044	0.576967	422.414	6.04599	0.0422414	36.554	192.792	5.26161	1.73059	0.320364	0.119423	0.1732	0.0135326	0.0554871	16206	9.69314	0.97907	192.792	76.6547
12	2008	1.13365	43.8	40.5	14.5651	76.8448	56.7448	37.63	0.115089	1.39724	0.754974	0.363992	0.329464	0.670536	0.284223	0.992399	0.324107	0.567137	513.737	6.24171	0.0513737	38.959	194.029	5.26801	1.28517	0.346353	0.135732	0.1823	0.0177935	0.0631402	19860	9.89646	0.924658	194.029	59.1143
12	2009	1.05761	46.6	39.6	16.1323	75.7024	57.8397	37.79	0.125326	1.21147	0.7614	0.367367	0.332407	0.667593	0.341821	0.999351	0.354594	0.595285	600.602	6.39793	0.0600602	40.9335	194.836	5.27216	1.11854	0.352011	0.098175	0.1845	0.0211419	0.064946	22677	10.0291	0.849785	194.836	49.6687
12	2010	0.948019	48.6	37.9	15.6655	81.0363	63.5614	37.74	0.132321	1.20284	0.797816	0.382042	0.351806	0.648194	0.331538	0.997492	0.35679	0.59657	743.443	6.61129	0.0743443	43.7092	196.073	5.27849	0.898739	0.355614	0.117368	0.1929	0.0264379	0.0685979	27906	10.2366	0.779835	196.073	39.6166
12	2011	0.844489	50	36.9	16.3748	79.0848	68.0957	38.35	0.141694	1.37461	0.815446	0.386677	0.360227	0.639773	0.342907	0.998199	0.364792	0.603436	917.857	6.82204	0.0917857	46.5403	197.526	5.28587	0.713162	0.407949	0.123775	0.1969	0.0374439	0.0803251	34197	10.4399	0.738	197.526	33.9054
12	2012	0.794351	50.3051	36.8918	16.8976	75.3768	63.8497	38.86	0.15468	1.44674	0.825618	0.377275	0.345719	0.654281	0.364082	0.999842	0.370679	0.608786	1043.66	6.95049	0.104366	48.3093	198.332	5.28995	0.630993	0.436969	0.104965	0.2004	0.0456048	0.0875686	38572	10.5603	0.733361	198.332	27.971
12	2013	0.636561	49.3	38.1	17.7216	75.7434	55.3441	38.12	0.156964	1.76612	0.834288	0.385832	0.351084	0.648916	0.395042	0.99993	0.390437	0.624828	1160.32	7.05645	0.116032	49.7935	198.601	5.2913	0.40521	0.509396	0.104009	0.2505	0.0591061	0.127604	42613	10.6599	0.772819	198.601	24.2963
12	2014	0.596073	46.9	41.5	18.0215	76.6819	52.0311	37.87	0.167536	2.72509	0.832055	0.369211	0.338937	0.661063	0.370589	0.999998	0.3699	0.608194	1301.9	7.17158	0.13019	51.4316	198.359	5.29008	0.355302	0.503544	0.107417	0.2448	0.0655564	0.123268	47145	10.761	0.884861	198.359	21.3227
12	2015	0.523753	45.697	43.1022	20.754	67.7806	50.9295	37.47	0.171338	2.56586	0.823857	0.376778	0.349006	0.650994	0.483092	0.992327	0.429935	0.653174	1411.53	7.25243	0.141153	52.5977	196.772	5.28205	0.274317	0.505749	0.108579	0.243	0.071388	0.122897	50653.8	10.8328	0.943217	196.772	18.6584
12	2016	0.486662	44.8621	43.9354	19.663	57.5469	48.257	37.6	0.179089	2.95984	0.835405	0.383123	0.354683	0.645317	0.433352	0.998106	0.408238	0.638329	1560.3	7.35264	0.15603	54.0613	195.428	5.27519	0.23684	0.505624	0.085997	0.2475	0.0788927	0.125142	55665	10.9271	0.979343	195.428	8.74329
12	2017	0.456056	43.5247	46.5284	19.1703	59.3235	47.3311	38.43	0.187934	3.44453	0.844047	0.376064	0.356522	0.643478	0.444312	0.996534	0.410188	0.639348	1762.41	7.47444	0.176241	55.8672	194.19	5.26884	0.207987	0.511581	0.09107	0.2746	0.0901617	0.14048	61972	11.0344	1.06901	194.19	6.02525
12	2018	0.423761	43.41	47.58	18.437	73.187	47.5291	38.3714	0.208881	3.6992	0.848164	0.378778	0.357195	0.642805	0.443389	0.996907	0.411083	0.640166	1926.79	7.56361	0.192679	57.2082	190.855	5.25152	0.179573	0.523262	0.093819	0.2804	0.100822	0.146723	66615.7	11.1067	1.09606	190.855	3.92508
13	2007	1.26402	42.6	39.8	14.7503	75.1857	71.1966	35.5787	0.0601511	1.51015	0.735135	0.379788	0.347753	0.652247	0.273025	0.986536	0.326406	0.56746	357.577	5.87935	0.0357577	34.5668	183.353	5.21141	1.59775	0.215795	0.079793	0.3753	0.0077163	0.0809878	14492	9.58135	0.934272	183.353	98.2923
13	2008	1.10744	44.2	37.8	15.8221	80.3761	72.6	35.83	0.0646081	1.50629	0.744851	0.387111	0.35192	0.64808	0.246037	0.974861	0.316574	0.555531	431.975	6.06837	0.0431975	36.8251	184.611	5.21825	1.22642	0.24835	0.087763	0.338	0.0107281	0.0839422	17521	9.77116	0.855204	184.611	75.2983
13	2009	1.02078	43.5	41.4	16.9257	78.7469	57.6079	36.59	0.0706657	1.33984	0.75301	0.393347	0.364216	0.635784	0.284565	0.987041	0.338956	0.578415	523.607	6.26074	0.0523607	39.1969	185.798	5.22466	1.04199	0.257246	0.063993	0.3276	0.0134696	0.0842739	20428	9.92466	0.951724	185.798	62.1378
13	2010	0.927803	45.8	39.7	16.8505	83.0937	54.3563	36.64	0.0754084	1.29642	0.78669	0.411674	0.384847	0.615153	0.293813	0.985946	0.352743	0.589734	647.425	6.473	0.0647425	41.8998	188.042	5.23667	0.860818	0.246927	0.070071	0.2992	0.0159867	0.0738805	24719	10.1153	0.866812	188.042	49.9634
13	2011	0.821618	47.6	38.3	17.8995	66.9136	57.4846	36.84	0.0860895	1.19179	0.800657	0.426356	0.40198	0.59802	0.29511	0.983314	0.360733	0.595579	797.995	6.6821	0.0797995	44.6505	189.095	5.24225	0.675056	0.280693	0.073587	0.2908	0.0223991	0.0816255	29880	10.3049	0.804622	189.095	34.8523
13	2012	0.755796	47.424	39.0156	18.5924	63.9272	51.5502	37.01	0.0892449	1.17001	0.803356	0.412455	0.386181	0.613819	0.303867	0.988443	0.358161	0.594997	904.156	6.807	0.0904156	46.3353	189.769	5.24581	0.571228	0.298016	0.069719	0.303	0.0269453	0.090299	33480	10.4187	0.822697	189.769	29.1122
13	2013	0.608897	47	40.3	19.1452	64.1949	53.7381	37.63	0.0931789	1.18229	0.814557	0.416657	0.387263	0.612737	0.328872	0.993043	0.372765	0.608417	1010.5	6.9182	0.10105	47.8615	190.578	5.25006	0.370756	0.359657	0.071455	0.3317	0.0363434	0.119298	36763	10.5122	0.857447	190.578	26.1746
13	2014	0.566513	46.2	42.2	18.5572	63.6041	50.8293	38.64	0.0947207	1.18349	0.820587	0.412498	0.388145	0.611855	0.363007	0.997962	0.387752	0.622063	1127.88	7.0281	0.112788	49.3942	190.941	5.25197	0.320937	0.366225	0.075363	0.3402	0.0413059	0.12459	40271	10.6034	0.91342	190.941	23.0681
13	2015	0.502176	44.3247	44.1481	19.821	65.7171	50.3411	39.69	0.100724	1.15663	0.816837	0.412042	0.395075	0.604925	0.395578	0.999792	0.40381	0.635394	1207.3	7.09614	0.12073	50.3552	187.927	5.23606	0.252181	0.390135	0.073001	0.3261	0.047101	0.127223	42753.9	10.6632	0.996016	187.927	20.603
13	2016	0.470503	42.284	46.3746	20.0916	75.0829	51.8153	40.6	0.106124	1.12696	0.826119	0.419067	0.399188	0.600812	0.412248	0.999966	0.415657	0.644704	1320.73	7.18594	0.132073	51.6377	185.1	5.22089	0.221373	0.404804	0.052837	0.3523	0.0534636	0.142613	46382	10.7447	1.09674	185.1	10.9905
13	2017	0.448338	41.7235	49.4325	20.2619	82.6119	51.7797	41.21	0.115534	1.33089	0.8307	0.415055	0.397659	0.602341	0.42515	0.999928	0.420102	0.64813	1458.95	7.28547	0.145895	53.0781	180.228	5.19422	0.201007	0.421614	0.062464	0.3883	0.0615114	0.163713	50563	10.831	1.18476	180.228	6.20357
13	2018	0.426731	39.68	51.8	20.5349	74.3431	50.1918	41.1568	0.138598	1.73718	0.832611	0.420427	0.407559	0.592441	0.439717	0.999749	0.430072	0.655717	1574.23	7.36152	0.157423	54.192	176.515	5.1734	0.182099	0.475521	0.070086	0.3174	0.074858	0.15093	52948.6	10.8771	1.30544	176.515	2.26224
14	2007	1.24081	46.8	38.3	16.723	65.7472	72.1	31.2549	0.0503476	1.25453	0.771347	0.381051	0.365201	0.634799	0.435708	0.997758	0.408379	0.638329	240.689	5.48351	0.0240689	30.0689	67.7059	4.21517	1.53962	0.287467	0.154052	0.1504	0.006919	0.0432351	19383	9.87215	0.818376	67.7059	75.4968
14	2008	1.12411	47.7	38	18.3703	60.1171	75.4	31.5	0.0549679	1.13646	0.783971	0.384343	0.368012	0.631988	0.439963	0.997721	0.412153	0.641259	294.511	5.68532	0.0294511	32.3228	68.5241	4.22719	1.26363	0.321316	0.15268	0.1368	0.0094631	0.0439561	23514	10.0654	0.796646	68.5241	58.7655
14	2009	1.05757	48.7	37.9	20.3223	64.4287	79.6992	32.78	0.0597556	1.28305	0.790068	0.384133	0.371491	0.628509	0.481818	0.993617	0.432976	0.655905	336.801	5.81949	0.0336801	33.8665	69.3743	4.23952	1.11845	0.339401	0.117545	0.1396	0.0114311	0.0473804	26595	10.1885	0.778234	69.3743	49.8719
14	2010	0.957281	52	35.9	20.6199	67.0832	82.4953	34.12	0.070816	1.06998	0.816025	0.401535	0.389812	0.610188	0.400306	0.999999	0.400921	0.633183	407.349	6.00967	0.0407349	36.1161	70.139	4.25048	0.916387	0.354788	0.141408	0.1449	0.0144523	0.0514087	31599	10.3609	0.690385	70.139	41.1084
14	2011	0.86131	53.1	34.8	20.8324	58.9492	86.5898	34.17	0.0711507	0.961966	0.827984	0.373617	0.352619	0.647381	0.423924	0.998009	0.398771	0.630854	496.866	6.20832	0.0496866	38.5432	71.539	4.27024	0.741855	0.391018	0.157042	0.2371	0.0194283	0.0927104	38460	10.5574	0.655367	71.539	39.0951
14	2012	0.790925	53.4102	34.7623	20.6981	67.5878	83.8352	33.94	0.0768024	1.01013	0.838072	0.371243	0.352951	0.647049	0.473633	0.992629	0.422438	0.647553	562.948	6.33319	0.0562948	40.1093	72.508	4.2837	0.625562	0.407936	0.147618	0.2878	0.0229647	0.117404	43415	10.6786	0.650855	72.508	33.7946
14	2013	0.66595	52.8	35.5	21.1441	80.8446	86.0444	31.4	0.082051	1.35613	0.846545	0.391875	0.379391	0.62061	0.519963	0.990085	0.455919	0.671862	613.482	6.41915	0.0613482	41.2055	75.6914	4.32667	0.443489	0.454445	0.139717	0.3135	0.0278794	0.142469	47191	10.762	0.672349	75.6914	29.3844
14	2014	0.620149	52.8	36.2	21.1057	70.3445	86.6117	35.82	0.0903033	1.25118	0.848559	0.393549	0.379541	0.620459	0.464536	0.996572	0.429043	0.65389	656.638	6.48713	0.0656638	42.0829	77.3888	4.34884	0.384584	0.486073	0.141029	0.3171	0.0319174	0.154134	50160	10.823	0.685606	77.3888	26.9721
14	2015	0.499178	49.8162	38.833	22.8761	55.4503	87.8325	36.06	0.0909603	1.28656	0.838616	0.404049	0.389613	0.610387	0.540437	0.989519	0.472243	0.683588	666.676	6.5023	0.0666676	42.28	79.1765	4.37168	0.249178	0.486234	0.102287	0.3193	0.0324161	0.155254	51086	10.8413	0.779525	79.1765	25.8071
14	2016	0.466001	47.4051	42.4539	24.2684	55.7607	86.609	34.97	0.0913573	1.14359	0.851011	0.405846	0.388307	0.611693	0.570014	0.985748	0.48793	0.693524	710.068	6.56536	0.0710068	43.104	80.3064	4.38585	0.217157	0.470028	0.093753	0.2231	0.0333752	0.104863	53868	10.8943	0.895556	80.3064	12.7271
14	2017	0.460436	46.8299	45.8406	24.9303	44.7213	85.8546	35.78	0.0891476	1.25733	0.851568	0.402211	0.387025	0.612975	0.52484	0.991213	0.463526	0.677829	741.162	6.60822	0.0741162	43.6686	79.6005	4.37702	0.212001	0.479074	0.093245	0.2284	0.0355071	0.10942	56102	10.9349	0.978875	79.6005	10.8647
14	2018	0.464357	42.53	49.77	25.1416	41.4551	87.2791	37.6408	0.0900059	1.08441	0.849812	0.395102	0.383141	0.616859	0.564022	0.984369	0.479562	0.68707	744.057	6.61212	0.0744057	43.7201	78.8364	4.36737	0.215627	0.47154	0.102888	0.1831	0.0350853	0.086339	55610.9	10.9261	1.17023	78.8364	9.56256
15	2007	0.813795	55.6	37.4	9.92076	98.7093	70.2	42.8004	0.415998	2.69123	0.792282	0.331603	0.289488	0.710512	0.278663	0.99623	0.305133	0.551346	2231.8	7.71056	0.22318	59.4528	436.369	6.07849	0.662263	0.428936	1.04121	0.205	0.0957301	0.0879319	33928	10.432	0.672662	436.369	47.3194
15	2008	0.733432	55	38.1	10.7133	98.7183	67.5	42.55	0.441511	2.81809	0.799473	0.332647	0.290282	0.709719	0.288433	0.997463	0.31054	0.556554	2631.77	7.87541	0.263177	62.0221	438.522	6.08341	0.537922	0.455496	1.02247	0.1905	0.119876	0.0867721	39622	10.5871	0.692727	438.522	37.2872
15	2009	0.688077	53.9	39.6	11.659	97.9376	63.2767	41.99	0.467121	2.91276	0.807839	0.347043	0.302779	0.697221	0.313406	0.998702	0.330225	0.574279	3003.31	8.00747	0.300331	64.1196	440.909	6.08884	0.47345	0.477033	0.76463	0.2152	0.143268	0.102658	44744	10.7087	0.734694	440.909	31.1735
15	2010	0.62217	52.5	41.4	11.8624	96.6571	64.0213	42.07	0.50115	3.05965	0.838112	0.375562	0.34013	0.65987	0.315135	0.996166	0.345348	0.586536	3627.37	8.19626	0.362737	67.1787	443.534	6.09477	0.387096	0.484486	0.866914	0.2027	0.175741	0.0982053	52840	10.875	0.788571	443.534	25.3585
15	2011	0.561776	51.3	42.4	12.6689	95.4345	70.8471	42.12	0.54482	3.42992	0.854767	0.397378	0.37177	0.62823	0.320105	0.994183	0.358741	0.597206	4295.29	8.36527	0.429529	69.9778	443.865	6.09552	0.315592	0.529542	0.852155	0.2013	0.227454	0.106597	62290	11.0396	0.826511	443.865	21.4578
15	2012	0.533681	50.1717	43.5049	13.0002	91.3651	68.7366	42.17	0.582448	3.66035	0.861992	0.352989	0.313802	0.686198	0.35422	0.999999	0.353604	0.594646	4723.87	8.46038	0.472387	71.5781	443.986	6.09579	0.284815	0.538566	0.784043	0.2002	0.254412	0.107821	68347	11.1324	0.86712	443.986	18.35
15	2013	0.493647	49.2	44.7	13.1816	96.739	68.3509	42.44	0.624724	3.88014	0.870378	0.358572	0.317907	0.682093	0.378582	0.999632	0.368577	0.606993	5178.7	8.55231	0.51787	73.142	444.02	6.09587	0.243687	0.558495	0.722042	0.2016	0.289228	0.112592	74607	11.22	0.908537	444.02	15.917
15	2014	0.458807	47.4	47	13.0169	96.8241	64.3729	42.61	0.663721	3.86075	0.872544	0.357252	0.317675	0.682325	0.402986	0.998189	0.380119	0.61598	5732.65	8.65393	0.573265	74.8906	444.107	6.09607	0.210504	0.573002	0.673812	0.2038	0.328482	0.116778	81874	11.3129	0.991561	444.107	13.8996
15	2015	0.433194	45.7018	48.6133	13.8164	95.3836	63.9872	42.83	0.700112	3.83956	0.859957	0.360732	0.316064	0.683936	0.419281	0.997179	0.390007	0.623624	6168.87	8.72727	0.616887	76.1653	443.89	6.09558	0.187657	0.589288	0.596581	0.2034	0.363524	0.119861	87995	11.385	1.06371	443.89	11.9096
15	2016	0.403291	44.7348	49.9967	12.8985	91.5279	64.1935	42.94	0.743773	3.81709	0.868364	0.353908	0.306972	0.693028	0.4424	0.993806	0.398154	0.629037	6838.72	8.83036	0.683872	77.9752	443.677	6.0951	0.162644	0.619586	0.509041	0.2057	0.423717	0.127449	96887	11.4813	1.11762	443.677	7.36696
15	2017	0.368022	45.0157	50.2735	12.3688	94.1324	60.1693	42.97	0.76846	4.02983	0.874499	0.342674	0.295976	0.704024	0.463387	0.988723	0.403031	0.631257	7632.86	8.94022	0.763286	79.9275	443.825	6.09543	0.13544	0.644995	0.533733	0.2092	0.492316	0.134933	107189	11.5823	1.1168	443.825	4.78097
15	2018	0.341648	44.5	50.98	12.5892	90.87	57.3682	43.1309	0.794887	4.35195	0.872268	0.343807	0.298194	0.701806	0.478877	0.98643	0.411342	0.636993	8251.28	9.01812	0.825128	81.3265	443.181	6.09398	0.116723	0.650395	0.557623	0.2176	0.536659	0.141526	115168	11.6541	1.14562	443.181	2.71357
16	2007	0.918602	51.7	31.9	16.4549	36.4002	75.9	39.0523	0.0459557	0.965384	0.715432	0.435729	0.415473	0.584527	0.305113	0.984335	0.37042	0.603836	275.283	5.6178	0.0275283	31.5597	141.977	4.95567	0.843829	0.27041	0.134994	0.4407	0.007444	0.11917	12633	9.44407	0.617021	141.977	112.902
16	2008	0.830661	52.7	30.9	18.673	39.6947	73.8	41.8	0.0497064	0.920657	0.723201	0.445186	0.428429	0.571571	0.314954	0.985214	0.38007	0.611923	324.742	5.78303	0.0324742	33.4435	144.068	4.97029	0.689998	0.289878	0.166738	0.468	0.0094136	0.135663	14781	9.6011	0.586338	144.068	89.9838
16	2009	0.759295	51.2	34.4	20.4093	41.6114	65.821	44.36	0.0560935	0.857806	0.73827	0.445199	0.428799	0.571201	0.329814	0.988855	0.387506	0.619022	392.841	5.9734	0.0392841	35.6816	146.507	4.98707	0.576529	0.298054	0.130085	0.4757	0.0117088	0.141784	17335	9.76048	0.671875	146.507	73.7046
16	2010	0.672384	54.2	33	20.3492	46.5504	70.2089	46.62	0.0678868	0.949575	0.777387	0.424959	0.396155	0.603845	0.3234	0.990749	0.37418	0.608866	493.965	6.20247	0.0493965	38.4706	149.718	5.00876	0.452101	0.308621	0.159622	0.4786	0.0152448	0.147706	21253	9.96425	0.608856	149.718	58.9416
16	2011	0.592009	54.6	33.5	21.658	55.4381	72.0511	46.81	0.0738702	0.841158	0.790364	0.414252	0.39218	0.60782	0.338502	0.994924	0.376377	0.611937	617.84	6.42623	0.061784	41.2964	151.744	5.02219	0.350474	0.351243	0.172206	0.4527	0.0217012	0.159007	26150	10.1716	0.613553	151.744	49.9077
16	2012	0.558575	53.6154	34.6444	23.3165	54.5309	67.1744	45.95	0.0816665	0.910729	0.798727	0.440253	0.416059	0.583941	0.353477	0.994006	0.396865	0.628081	684.76	6.52907	0.068476	42.6287	153.146	5.03139	0.312006	0.37442	0.16812	0.4663	0.0256388	0.174592	28800	10.2681	0.646165	153.146	43.8406
16	2013	0.528856	53.5	35.1	24.2027	55.8332	68.3374	45.09	0.0877872	1.33481	0.814118	0.454267	0.435627	0.564373	0.367775	0.994449	0.411021	0.639328	761.055	6.63471	0.0761055	44.0193	155.105	5.0441	0.279689	0.424634	0.168984	0.4542	0.032317	0.192869	31771	10.3663	0.656075	155.105	38.8956
16	2014	0.51258	52.5	36.8	24.7076	56.5608	66.3072	44.61	0.0933397	1.50334	0.80761	0.456529	0.434714	0.565286	0.394727	0.997361	0.425628	0.65154	840.678	6.73421	0.0840678	45.3496	155.98	5.04973	0.262738	0.42015	0.179205	0.4671	0.035321	0.196252	34674	10.4537	0.700952	155.98	34.0065
16	2015	0.503654	50.2971	39.1014	26.3849	57.0845	64.9488	44.09	0.104467	1.69494	0.799075	0.465671	0.445312	0.554689	0.418353	0.998567	0.442012	0.664363	895.794	6.79771	0.0895794	46.2089	156.729	5.05452	0.253667	0.437048	0.175012	0.4822	0.0391505	0.210745	36724	10.5112	0.777409	156.729	31.5757
16	2016	0.471917	47.7298	41.9749	24.9603	38.7632	61.6375	43.63	0.113458	1.80015	0.806317	0.467385	0.450689	0.549311	0.441704	0.999601	0.454544	0.674064	994.276	6.90201	0.0994276	47.6378	158.095	5.06319	0.222706	0.449591	0.137633	0.4613	0.0447017	0.207396	40400	10.6066	0.879428	158.095	14.9677
16	2017	0.448459	48.1247	42.7019	25.5493	37.224	61.0758	45.22	0.123108	2.34934	0.811595	0.462895	0.448995	0.551006	0.468556	0.999981	0.465726	0.682435	1130.29	7.03023	0.11303	49.4242	158.514	5.06584	0.201115	0.479403	0.127594	0.474	0.0541866	0.227237	45187	10.7186	0.887318	158.514	10.3496
16	2018	0.422383	46.62	44.84	25.7815	49.8557	60.5976	45.9165	0.139384	2.59516	0.819127	0.465092	0.454811	0.545189	0.505925	0.999116	0.485509	0.696476	1204.76	7.09404	0.120476	50.3254	157.945	5.06225	0.178407	0.493733	0.134827	0.4818	0.059483	0.237881	47433.9	10.7671	0.961819	157.945	7.00667
17	2007	1.50079	53.1	36.6	16.0047	39.8194	76.7	37.5205	0.130902	2.1929	0.792112	0.353025	0.339491	0.660509	0.433266	0.994779	0.393146	0.625374	665.551	6.50062	0.0665551	42.258	146.75	4.98873	2.25236	0.3411	0.425724	0.1945	0.022702	0.066344	25729	10.1554	0.689265	146.75	111.929
17	2008	1.32238	55.8	34.5	15.9969	47.8631	76.4	38.06	0.138264	2.27649	0.803937	0.352919	0.339295	0.660705	0.447755	0.992961	0.400337	0.630491	818.275	6.7072	0.0818275	44.9865	147.927	4.99672	1.74868	0.3651	0.439458	0.1916	0.0298752	0.0699531	31259	10.3501	0.61828	147.927	83.9944
17	2009	1.25633	52	38.7	17.6328	47.8514	59.9209	38.33	0.147087	2.14308	0.814073	0.352652	0.340516	0.659484	0.480798	0.988109	0.416725	0.641693	928.505	6.83358	0.0928505	46.6978	153.237	5.03198	1.57836	0.376221	0.330584	0.1922	0.0349323	0.0723097	35239	10.4699	0.744231	153.237	69.1155
17	2010	1.13487	54.1	37.1	17.3147	47.5308	57.6597	39.32	0.159205	2.15606	0.841128	0.369798	0.368861	0.631139	0.389129	0.999676	0.379463	0.615906	1132.31	7.03202	0.113231	49.4493	155.956	5.04957	1.28792	0.365583	0.371724	0.1814	0.0413955	0.0663168	42355	10.6538	0.685767	155.956	55.3824
17	2011	1.02184	54.7	36.7	17.5728	38.0188	56.7787	39.78	0.166402	2.23255	0.852738	0.354094	0.355314	0.644686	0.397079	0.998362	0.375586	0.612349	1366.83	7.22025	0.136683	52.132	159.145	5.06982	1.04416	0.394349	0.365889	0.1712	0.0539009	0.0675125	50760	10.8349	0.670932	159.145	50.6674
17	2012	0.946872	53.2491	38.0744	18.3471	43.4822	55.3159	40.17	0.17631	2.22091	0.87049	0.385256	0.390798	0.609202	0.394192	0.999934	0.389724	0.624258	1526.96	7.33103	0.152696	53.7441	163.109	5.09442	0.896567	0.409082	0.342919	0.1624	0.0624651	0.0664349	56649	10.9446	0.715024	163.109	42.6102
17	2013	0.802174	52.7	38.7	19.1945	43.8809	59.63	40.17	0.189035	2.28933	0.880331	0.360492	0.356113	0.643887	0.442529	0.994768	0.401511	0.631989	1665.95	7.41815	0.166595	55.029	169.509	5.13291	0.643484	0.418832	0.3227	0.1663	0.0697754	0.0696518	61686	11.0298	0.734345	169.509	37.9296
17	2014	0.761635	50.2	41.8	17.7475	37.3931	58.9782	40.11	0.195136	2.14192	0.877146	0.354732	0.345528	0.654472	0.453507	0.992504	0.40412	0.633317	1772.6	7.4802	0.17726	55.9534	172.423	5.14995	0.580088	0.449711	0.315371	0.1615	0.0797157	0.0726283	65201	11.0852	0.832669	172.423	34.7439
17	2015	0.745125	45.4915	46.1928	15.6322	30.9213	56.9383	40.26	0.205824	1.53784	0.860003	0.348105	0.335583	0.664417	0.442515	0.992845	0.39531	0.626483	1768.84	7.47808	0.176884	55.9217	162.174	5.08867	0.555211	0.45734	0.268906	0.159	0.0808961	0.072717	65354.4	11.0876	1.01542	162.174	33.7914
17	2016	0.937074	38.6865	51.5456	20.5758	41.027	58.0558	36.35	0.197017	1.34594	0.863625	0.353192	0.333336	0.666664	0.452707	0.992347	0.40295	0.632349	1350.86	7.2085	0.135086	51.9625	154.859	5.04251	0.878108	0.447021	0.31111	0.1485	0.0603865	0.0663826	50791	10.8355	1.33239	154.859	22.8209
17	2017	0.912674	39.2999	52.5739	20.844	41.309	58.7995	40.73	0.208479	1.176	0.868768	0.346656	0.329549	0.670451	0.461988	0.989777	0.404322	0.632605	1464.33	7.28915	0.146433	53.1317	153.748	5.03532	0.832974	0.471027	0.337544	0.177	0.0689737	0.0833717	54745	10.9104	1.33776	153.748	16.2773
17	2018	0.881718	39.6	52.37	21.086	47.5107	57.2963	39.9239	0.230991	1.40587	0.869929	0.35902	0.347675	0.652325	0.449021	0.993778	0.404021	0.633646	1566.76	7.35677	0.156676	54.122	152.127	5.02471	0.777427	0.473965	0.381328	0.1782	0.074259	0.0844606	58007.5	10.9683	1.32248	152.127	10.7336
18	2007	2.09767	51.8	35.7	17.7687	56.7281	90.5	28.0733	0.00759785	0.85214	0.756673	0.313781	0.286335	0.713665	0.352198	0.998335	0.332989	0.576572	44.908	3.80462	0.0044908	14.4751	9.11387	2.2098	4.40023	0.179538	0.107457	0.0622	0.0008063	0.0111673	25393	10.1422	0.689189	9.11387	239.004
18	2008	1.81663	55	33.3	18.7401	49.3504	90.21	30.55	0.0082383	1.05622	0.767701	0.315906	0.287177	0.712822	0.376638	0.996147	0.346272	0.587314	57.766	4.0564	0.0057766	16.4544	9.29758	2.22975	3.30015	0.201715	0.096783	0.0649	0.0011652	0.0130913	32214	10.3802	0.605455	9.29758	184.378
18	2009	1.57527	52.5	38	19.7822	52.5912	63.8057	32.44	0.00909213	0.937556	0.781241	0.312713	0.284074	0.715926	0.381007	0.995142	0.34686	0.587516	74.248	4.30741	0.0074248	18.5538	9.62793	2.26467	2.48148	0.211793	0.069956	0.0951	0.0015725	0.0201416	40282	10.6037	0.723809	9.62793	143.611
18	2010	1.44108	54.6	36.1	19.4783	56.2603	62.2881	33.35	0.0105134	0.941056	0.822509	0.324628	0.292772	0.707228	0.419295	0.99187	0.371961	0.607402	89.1307	4.4901	0.0089131	20.161	9.98355	2.30094	2.07672	0.231808	0.072062	0.0981	0.0020661	0.0227404	47347	10.7653	0.661172	9.98355	119.44
18	2011	1.30481	56	34.9	20.8164	58.0954	54.0225	34.09	0.0111717	0.943728	0.842195	0.326589	0.295385	0.704615	0.411905	0.993304	0.369247	0.605619	110.003	4.70051	0.0110003	22.0948	10.5279	2.35403	1.70253	0.263037	0.074324	0.0764	0.0028935	0.0200961	57974	10.9678	0.623214	10.5279	98.1487
18	2012	1.24591	55.423	35.4553	21.5735	45.0961	54.0298	36.17	0.013064	0.80577	0.846482	0.309253	0.274384	0.725616	0.449745	0.982719	0.379499	0.610689	121.619	4.8009	0.0121619	23.0486	10.9965	2.39757	1.55228	0.298261	0.063334	0.1032	0.0036274	0.0307805	63886	11.0649	0.639722	10.9965	87.2089
18	2013	1.05042	54	36.5	21.9014	49.7201	50.6391	36.19	0.0146781	0.858178	0.842271	0.315281	0.279001	0.720999	0.472183	0.979949	0.393732	0.621158	128.369	4.85491	0.0128369	23.5702	11.867	2.47376	1.10337	0.399572	0.06155	0.1059	0.0051293	0.0423146	67498	11.1198	0.675926	11.867	80.7189
18	2014	1.03032	51.3	39.5	21.8342	57.1765	50.2085	39.79	0.0155331	0.847169	0.844103	0.307149	0.272323	0.727677	0.490463	0.973231	0.398806	0.623001	136.033	4.91289	0.0136033	24.1365	12.5176	2.52713	1.06156	0.400466	0.06197	0.1291	0.0054476	0.0517001	71046	11.1711	0.76998	12.5176	73.854
18	2015	1.05342	50.4757	40.4537	23.8508	46.1435	51.7703	39.18	0.0166798	0.839886	0.842324	0.310449	0.274329	0.725671	0.54681	0.961239	0.42863	0.641884	136.637	4.91733	0.0136637	24.1801	12.3347	2.51242	1.10969	0.401901	0.05615	0.1629	0.0054915	0.0654696	71100.5	11.1718	0.801449	12.3347	69.0321
18	2016	1.0652	47.1844	43.7833	24.8935	45.8732	52.9614	39.85	0.0175349	0.717529	0.865026	0.314631	0.275916	0.724084	0.54962	0.962326	0.432126	0.644861	138.968	4.93425	0.0138968	24.3468	12.4215	2.51943	1.13464	0.40764	0.052525	0.1822	0.0056649	0.074272	72064	11.1853	0.927919	12.4215	34.5178
18	2017	1.2278	39.7589	49.9916	28.1428	37.2833	51.5034	40.22	0.01793	0.74336	0.858269	0.310691	0.274457	0.725543	0.571853	0.955213	0.441272	0.649237	121.821	4.80255	0.0121821	23.0645	12.0077	2.48555	1.5075	0.419516	0.070921	0.1824	0.0051106	0.0765196	63786	11.0633	1.25737	12.0077	33.9222
18	2018	1.33424	39.37	50.48	27.9423	25.3906	52.2628	40.597	0.017908	0.539265	0.860373	0.324253	0.287378	0.712622	0.567554	0.962066	0.445904	0.654972	130.918	4.87457	0.0130918	23.7614	11.3647	2.43052	1.7802	0.417164	0.082601	0.1865	0.0054614	0.0778011	68302	11.1317	1.28219	11.3647	26.9976
19	2007	3.46071	50.8	38.2	27.1986	62.9434	87.9	33.5284	0.0524699	1.97879	0.717616	0.291633	0.286847	0.713153	0.365181	0.993711	0.328407	0.571263	119.173	4.78058	0.0119173	22.8539	46.6114	3.84185	11.9765	0.218596	0.158852	0.084	0.0026051	0.0183621	14649	9.59213	0.751969	46.6114	415.852
19	2008	2.93967	52.9	36.2	29.55	62.7297	86.7	37.81	0.0476958	1.33283	0.735389	0.303384	0.302992	0.697008	0.432342	0.984519	0.367863	0.601804	147.366	4.99292	0.0147366	24.9292	45.7681	3.82359	8.64168	0.213228	0.169192	0.0883	0.0031423	0.0188281	17892	9.79211	0.68431	45.7681	317.097
19	2009	2.50323	48.9	41.7	31.9483	70.6533	100.806	38.75	0.054628	1.01806	0.747341	0.305675	0.301657	0.698343	0.442464	0.983143	0.374069	0.606435	184.648	5.21845	0.0184648	27.2322	49.4729	3.90143	6.26617	0.23715	0.104348	0.0902	0.0043789	0.0213909	21777	9.98861	0.852761	49.4729	232.205
19	2010	2.17862	49	41.6	32.9968	57.6876	111.866	38.75	0.0585648	1.07018	0.775197	0.292373	0.28654	0.71346	0.45881	0.975145	0.375592	0.605191	230.476	5.44015	0.0230476	29.5952	49.0964	3.89378	4.74637	0.286538	0.109399	0.1093	0.006604	0.0313186	26860	10.1984	0.84898	49.0964	183.915
19	2011	2.05323	50.2	41	33.5794	61.231	131.512	37.45	0.0638291	1.11487	0.787128	0.29817	0.290124	0.709876	0.489155	0.970133	0.393662	0.617985	288.866	5.66596	0.0288866	32.1031	51.1446	3.93466	4.21577	0.311615	0.096215	0.1147	0.0090015	0.0357422	33043	10.4056	0.816733	51.1446	195.216
19	2012	1.94867	49.5184	41.9649	36.9181	69.0309	126.111	38.37	0.0695581	1.11162	0.790545	0.309095	0.293069	0.706931	0.533742	0.963825	0.421419	0.637318	322.574	5.77633	0.0322574	33.366	51.8825	3.94898	3.7973	0.347915	0.082204	0.1251	0.0112228	0.0435242	36394	10.5022	0.847461	51.8825	173.679
19	2013	1.86389	49.3	42	35.9633	73.1769	127.494	38.49	0.0747553	1.15837	0.804745	0.292672	0.281104	0.718896	0.552688	0.951522	0.42268	0.634184	352.723	5.86568	0.0352723	34.4062	52.9066	3.96853	3.4741	0.397375	0.073213	0.1253	0.0140163	0.0497911	39420	10.582	0.851927	52.9066	151.931
19	2014	1.79717	48.7	43.4	36.3522	79.2545	127.913	37.98	0.0953642	1.16548	0.802625	0.298495	0.28402	0.71598	0.573766	0.948898	0.43613	0.643306	381.794	5.94488	0.0381794	35.3416	53.7952	3.98518	3.22983	0.428667	0.104985	0.1295	0.0163662	0.0555123	41834	10.6415	0.89117	53.7952	137.023
19	2015	1.86759	47.3801	44.4544	39.0996	62.1283	117.278	37.88	0.096027	1.51516	0.800975	0.303055	0.287423	0.712577	0.600387	0.944291	0.451721	0.653113	402.712	5.99822	0.0402712	35.9787	54.5482	3.99908	3.4879	0.422846	0.083792	0.1336	0.0170285	0.0564922	43805	10.6875	0.93825	54.5482	122.811
19	2016	1.76451	46.9748	45.4003	39.593	52.1393	110.895	40.43	0.0990598	1.45551	0.819378	0.311453	0.300307	0.699693	0.61643	0.944441	0.463941	0.661941	440.812	6.08862	0.0440812	37.0713	55.6024	4.01823	3.11349	0.434027	0.070519	0.1343	0.0191324	0.0582898	47194	10.762	0.966482	55.6024	74.7522
19	2017	1.87626	45.8993	46.8228	39.8651	39.0512	122.122	40.41	0.0985747	1.8614	0.825081	0.299156	0.289015	0.710985	0.653063	0.928366	0.47611	0.664834	480.852	6.17556	0.0480852	38.1375	56.6114	4.03621	3.52034	0.463075	0.090179	0.1388	0.0222671	0.0642749	50917	10.8379	1.02012	56.6114	60.0823
19	2018	1.91624	44.54	47.91	38.2977	36.5293	127.882	40.5297	0.102382	2.39751	0.812951	0.302047	0.288884	0.711116	0.621159	0.938361	0.461603	0.658142	515.863	6.24584	0.0515863	39.0105	57.3645	4.04943	3.67196	0.464276	0.078628	0.1371	0.0239503	0.0636522	54094.2	10.8985	1.07566	57.3645	48.0897
20	2007	2.67355	53.3	36	36.0128	29.8766	37.77	27.474	0.00146477	0.894366	0.678147	0.314196	0.304607	0.695393	0.275967	0.9979	0.295081	0.542643	9.69403	2.27151	0.0009694	5.15976	4.13346	1.41911	7.14787	0.187795	0.062412	0.1962	0.000182	0.0368454	14257	9.565	0.675422	4.13346	170.905
20	2008	2.37034	55.1	34	37.8147	31.1144	39.5	28.17	0.00162398	1.09087	0.689005	0.312207	0.302431	0.697569	0.30866	0.999984	0.310433	0.557161	11.8503	2.47236	0.001185	6.11255	4.16724	1.42725	5.6185	0.220349	0.059928	0.2051	0.0002611	0.0451935	17389	9.76359	0.61706	4.16724	140.201
20	2009	2.17168	53.2	36.9	45.0165	37.7116	39.8355	29.02	0.00177973	0.982106	0.699511	0.313639	0.303392	0.696608	0.294138	0.999485	0.303889	0.551119	13.5244	2.6045	0.0013524	6.78341	4.19853	1.43474	4.71618	0.251697	0.04775	0.2189	0.0003404	0.0550964	19454	9.87581	0.693609	4.19853	125.499
20	2010	1.90181	55.1	34.9	55.0491	42.5687	35.3409	29.38	0.00187914	0.548897	0.733561	0.334406	0.311821	0.688179	0.34025	0.999962	0.337328	0.580789	16.8283	2.82306	0.0016828	7.96969	4.25931	1.44911	3.61688	0.264193	0.043617	0.232	0.0004446	0.0612928	24115	10.0906	0.633394	4.25931	106.211
20	2011	1.9091	58.4	32.3	57.9171	56.462	33.7821	31.06	0.00197909	0.388643	0.747511	0.32251	0.305245	0.694755	0.371622	0.997494	0.347066	0.588385	20.9796	3.04355	0.002098	9.26321	4.28049	1.45407	3.64465	0.269954	0.03283	0.2487	0.0005664	0.0671375	29522	10.2929	0.553082	4.28049	93.749
20	2012	1.8611	57.6876	32.9695	61.2108	55.5318	37.6805	32.5	0.0021171	0.619568	0.747806	0.321013	0.302483	0.697517	0.419032	0.99119	0.370023	0.605609	23.7662	3.16826	0.0023766	10.0379	4.30417	1.45958	3.46369	0.295542	0.030912	0.2674	0.0007024	0.079028	33181	10.4097	0.571518	4.30417	81.2515
20	2013	1.79339	57.3	32.8	58.4493	54.9219	39.3007	31.2	0.00247086	0.683116	0.762898	0.312854	0.296909	0.703091	0.446826	0.984327	0.37984	0.611463	26.2143	3.26631	0.0026214	10.6687	4.35013	1.47021	3.21624	0.318381	0.029324	0.2924	0.0008346	0.0930945	36510	10.5053	0.572426	4.35013	74.5789
20	2014	1.73315	53.6	37	58.4995	56.3348	32.5033	31.56	0.0025407	0.771098	0.768797	0.310354	0.294836	0.705164	0.509243	0.97011	0.409798	0.630515	28.8992	3.36381	0.0028899	11.3153	4.39291	1.47999	3.00381	0.295563	0.019382	0.2604	0.0008542	0.0769646	39671	10.5884	0.690299	4.39291	66.9903
20	2015	1.70663	49.9497	41.4063	62.6863	48.7423	26.1152	29.79	0.00272726	0.740516	0.742985	0.308762	0.293476	0.706524	0.548256	0.96016	0.428509	0.641434	30.5707	3.42004	0.0030571	11.6967	4.44981	1.49286	2.91257	0.289515	0.017606	0.2692	0.0008851	0.0779375	41252	10.6274	0.82896	4.44981	62.376
20	2016	1.59418	48.5903	42.8114	59.2733	49.9363	34.1805	31.12	0.00285057	0.714848	0.763981	0.312973	0.294521	0.705479	0.555555	0.960203	0.434264	0.645741	32.553	3.48287	0.0032553	12.1304	4.48955	1.50175	2.5414	0.308925	0.014567	0.271	0.0010056	0.0837188	43531	10.6812	0.881069	4.48955	44.1957
20	2017	1.59744	44.2852	46.632	58.3063	55.0299	29.7613	32.55	0.00381108	0.779861	0.769754	0.308266	0.292106	0.707894	0.607266	0.945167	0.457765	0.657773	33.288	3.5052	0.0033288	12.2864	4.52679	1.51001	2.5518	0.331873	0.012267	0.2777	0.0011047	0.0921611	44348	10.6998	1.05299	4.52679	34.9693
20	2018	1.52309	43.52	47.12	57.4823	57.541	26.8376	33.9419	0.00432464	0.776946	0.780451	0.314246	0.294023	0.705977	0.65167	0.936999	0.482957	0.672704	35.9564	3.58231	0.0035956	12.8329	4.55849	1.51699	2.3198	0.34649	0.014666	0.2804	0.0012459	0.0971558	47689.4	10.7725	1.08272	4.55849	24.8291
21	2007	1.12365	56.9	33.4	8.71084	97.3226	80.0437	38.6037	0.314481	2.05174	0.776798	0.370759	0.350028	0.649972	0.351359	0.999639	0.361059	0.600773	1484.93	7.30313	0.148494	53.3357	384.984	5.9532	1.26259	0.320236	0.390423	0.1449	0.0475529	0.0464021	27807	10.233	0.586995	384.984	70.1747
21	2008	0.983841	57	33.4	8.70448	93.725	78.1017	39.8	0.327636	2.1124	0.786177	0.374063	0.355623	0.644377	0.363669	0.999901	0.368866	0.607313	1776.94	7.48265	0.177694	55.99	391.707	5.97051	0.967943	0.343104	0.434807	0.1413	0.0609675	0.0484807	33083	10.4068	0.585965	391.707	54.4502
21	2009	0.956444	55.8	34.7	9.6401	97.7962	76.6626	41.18	0.352963	1.92425	0.790955	0.379334	0.364101	0.635899	0.373493	0.99997	0.376414	0.613516	1941.57	7.57125	0.194157	57.3239	398.455	5.9876	0.914785	0.353843	0.347338	0.1415	0.0687011	0.0500688	35894	10.4883	0.621864	398.455	46.9162
21	2010	0.888635	54.2	36.6	10.5822	95.3797	76.6016	41.47	0.383724	2.03531	0.814981	0.351313	0.326306	0.673693	0.366391	0.999779	0.358852	0.598976	2252.5	7.7198	0.22525	59.5953	405.273	6.00456	0.789673	0.363407	0.413877	0.1389	0.0818575	0.0504772	41106	10.6239	0.675277	405.273	39.2602
21	2011	0.818573	52.9	38.3	11.027	93.6819	74.8706	41.51	0.418596	2.1715	0.826939	0.376568	0.367132	0.632868	0.360917	0.999775	0.368742	0.607173	2620.07	7.87096	0.262007	61.952	410.572	6.01755	0.670062	0.412984	0.451657	0.1389	0.108205	0.0573635	47335	10.765	0.724008	410.572	40.2849
21	2012	0.777779	51.4578	39.981	11.8059	93.0777	73.8791	42.12	0.451937	2.1166	0.834133	0.388873	0.382178	0.617822	0.358971	0.9992	0.373922	0.611247	2895.04	7.97075	0.289504	63.5329	414.921	6.02809	0.60494	0.44343	0.427058	0.1349	0.128375	0.0598187	51768	10.8545	0.776967	414.921	34.9669
21	2013	0.646584	50.1	41.2	12.2317	94.288	76.1278	42.63	0.472547	2.22966	0.842168	0.405918	0.401648	0.598352	0.408981	0.999993	0.40745	0.638316	3161.57	8.05882	0.316157	64.9446	416.573	6.03206	0.418071	0.458898	0.414668	0.1361	0.145084	0.062456	56323	10.9389	0.822355	416.573	30.0811
21	2014	0.614388	48.4	43.5	12.0776	95.7329	77.3984	42.79	0.49573	2.04896	0.847578	0.398097	0.39615	0.60385	0.407512	0.999932	0.402804	0.634647	3458.25	8.14852	0.345825	66.3983	418.226	6.03602	0.377473	0.485276	0.397895	0.1426	0.167821	0.0692004	60879	11.0166	0.89876	418.226	26.7591
21	2015	0.624294	46.8013	45.2957	13.0948	92.479	79.0283	42.25	0.511803	1.92788	0.832456	0.398783	0.389979	0.610021	0.4332	0.999144	0.415992	0.644698	3673.17	8.20881	0.367317	67.3846	419.871	6.03995	0.389743	0.50266	0.31813	0.1452	0.184636	0.0729863	64168.3	11.0693	0.96783	419.871	24.2161
21	2016	0.590052	46.077	46.6769	12.8707	84.3009	75.0291	42.26	0.525505	1.90744	0.842429	0.399427	0.385424	0.614576	0.4225	0.999606	0.410964	0.640938	3994.26	8.29261	0.399426	68.7674	420.96	6.04254	0.348162	0.516877	0.289374	0.1502	0.206454	0.0776349	68733	11.138	1.01302	420.96	16.6782
21	2017	0.552054	45.3545	47.992	12.7466	79.5229	74.8246	42.09	0.562144	2.11453	0.845657	0.390645	0.378251	0.621749	0.414901	0.999547	0.402773	0.6345	4292.18	8.36455	0.429218	69.9657	415.32	6.02905	0.304764	0.51526	0.311805	0.1554	0.221159	0.0800715	72851	11.1962	1.05815	415.32	10.1698
21	2018	0.530681	43.99	49.53	13.2092	79.4499	74.49	41.8124	0.591252	2.30412	0.844273	0.398007	0.385396	0.614603	0.440077	0.998739	0.419042	0.646926	4527.53	8.41793	0.452753	70.8616	391.264	5.96938	0.281622	0.522301	0.342831	0.1622	0.236473	0.0847172	76267.3	11.242	1.12594	391.264	4.49483
22	2007	2.72111	60	35.3	18.3125	49.0882	25.2	32.5792	0.0515316	1.5046	0.757566	0.365938	0.354876	0.645123	0.348637	0.999707	0.357287	0.597647	348.671	5.85413	0.0348671	34.2708	101.828	4.62329	7.40442	0.226869	0.191358	0.2914	0.0079102	0.0661095	16945	9.73773	0.588333	101.828	241.87
22	2008	2.25912	61.5	34.2	18.9519	56.8309	28.7	35.16	0.0577218	1.34128	0.767528	0.36272	0.347064	0.652936	0.361442	0.999999	0.362081	0.601731	423.5	6.04855	0.04235	36.585	103.006	4.63478	5.10362	0.250774	0.209533	0.2918	0.0106203	0.0731758	20398	9.92319	0.556098	103.006	188.571
22	2009	2.11676	54.3	39.2	21.2236	60.7468	40.0756	36.49	0.0612955	1.12742	0.772061	0.372504	0.354353	0.645647	0.40936	0.998888	0.390932	0.624898	439.101	6.08473	0.0439101	37.0239	104.059	4.64496	4.48067	0.246689	0.091221	0.2931	0.0108321	0.0723044	21522	9.97683	0.721915	104.059	172.38
22	2010	1.82679	56.9	37.1	20.9911	66.0044	40.2007	38.01	0.0658066	1.0417	0.801633	0.370108	0.355073	0.644927	0.419239	0.998061	0.394673	0.627621	551.779	6.31315	0.0551779	39.8558	107.588	4.67831	3.33716	0.256525	0.108458	0.289	0.0141545	0.0741358	26283	10.1767	0.652021	107.588	135.77
22	2011	1.62981	59	35.2	21.0353	57.402	39.0771	38.29	0.0724243	1.1494	0.813971	0.391655	0.388369	0.611631	0.349774	0.998403	0.370714	0.608377	676.205	6.5165	0.0676205	42.4647	110.97	4.70926	2.6563	0.294164	0.103937	0.2977	0.0198915	0.0875726	31357	10.3532	0.59661	110.97	124.498
22	2012	1.59629	55.5738	38.6611	22.7813	69.7013	39.974	38.6	0.0780671	1.20744	0.823841	0.373161	0.364334	0.635666	0.414188	0.998641	0.393675	0.627009	728.431	6.59089	0.0728431	43.4399	114.244	4.73834	2.54814	0.346042	0.098623	0.3028	0.0252068	0.104781	33628	10.4231	0.695671	114.244	107.469
22	2013	1.56805	53.9	40	24.0444	64.9223	38.5279	40.02	0.0868821	2.04814	0.82466	0.388407	0.380458	0.619541	0.444874	0.997701	0.416641	0.644735	754.846	6.62651	0.0754846	43.9107	117.69	4.76805	2.45879	0.38616	0.098045	0.3526	0.0291491	0.13616	34813	10.4578	0.742115	117.69	99.6194
22	2014	1.55648	49.3	44.5	24.1765	65.1713	37.747	40.08	0.0923429	1.75867	0.823502	0.388924	0.386798	0.613202	0.444191	0.997797	0.416557	0.644701	764.046	6.63863	0.0764046	44.0714	118.845	4.77782	2.42263	0.387302	0.104442	0.3974	0.0295916	0.153914	35070	10.4651	0.902637	118.845	94.6755
22	2015	1.49054	40.6868	53.1788	26.8121	55.4098	30.9759	40.13	0.0959741	1.09466	0.818284	0.393014	0.389776	0.610224	0.494173	0.993478	0.443594	0.663853	764.731	6.63952	0.0764731	44.0833	119.515	4.78344	2.22172	0.375644	0.098396	0.392	0.0287267	0.147253	34918.7	10.4608	1.30703	119.515	87.78
22	2016	1.4539	38.5351	55.4514	26.274	48.3624	31.1093	40.52	0.106607	1.00792	0.825642	0.394253	0.388143	0.611857	0.512293	0.991487	0.453273	0.670384	782.746	6.66281	0.0782746	44.393	121.774	4.80217	2.11383	0.373878	0.103938	0.3908	0.0292652	0.146112	35532	10.4782	1.43898	121.774	52.5994
22	2017	1.26098	43.6547	51.714	24.1906	35.681	30.4615	40.61	0.115712	1.33758	0.838471	0.403041	0.412226	0.587774	0.53109	0.99056	0.467066	0.680189	905.913	6.80894	0.0905913	46.3617	122.151	4.80525	1.59007	0.382577	0.099796	0.3454	0.0346582	0.132142	40557	10.6105	1.18461	122.151	38.2728
22	2018	1.20103	42.15	53.44	25.4725	35.0789	29.4812	41.2836	0.124303	1.37919	0.839855	0.411429	0.428491	0.571509	0.559845	0.988256	0.485637	0.692773	1026	6.93343	0.1026	48.0724	121.946	4.80358	1.44247	0.401803	0.10553	0.3514	0.0412251	0.141193	45328	10.7217	1.26785	121.946	27.3343
23	2007	1.2395	54.2	34.9	19.283	41.8276	75.93	37.6527	0.0436235	1.26163	0.732942	0.404537	0.396748	0.603252	0.32391	0.993856	0.364223	0.601652	237.021	5.46815	0.0237021	29.9007	97.9086	4.58403	1.53637	0.321237	0.108491	0.5938	0.007614	0.19075	14607	9.58926	0.643911	97.9086	169.639
23	2008	1.08263	56.1	32.9	20.8503	40.2875	72.86	38.72	0.0466342	1.20018	0.746775	0.403759	0.395501	0.604499	0.337865	0.996045	0.370812	0.607738	296.576	5.6923	0.0296576	32.4023	99.1731	4.59687	1.17209	0.35007	0.10988	0.5488	0.0103822	0.192118	18246	9.8117	0.586453	99.1731	129.811
23	2009	0.984553	51.9	38.5	22.542	54.0424	84.3323	38.76	0.0486148	1.13144	0.756884	0.40245	0.399696	0.600304	0.340695	0.996541	0.371572	0.608512	358.957	5.8832	0.0358957	34.6121	100.195	4.60711	0.969344	0.384414	0.076435	0.553	0.0137988	0.212581	21688	9.98451	0.741811	100.195	98.4612
23	2010	0.877377	53.8	36.4	21.9177	54.4544	93.5972	38.29	0.0512481	1.13798	0.795446	0.373881	0.365574	0.634426	0.378718	0.999979	0.3763	0.613426	444.311	6.09652	0.0444311	37.1676	100.875	4.61389	0.769791	0.416351	0.083239	0.5506	0.0184989	0.229243	27133	10.2085	0.67658	100.875	76.9152
23	2011	0.780094	55.4	34.8	23.4234	59.932	97.4621	38.68	0.0533357	0.989829	0.810582	0.403853	0.393878	0.606122	0.3865	0.999759	0.395176	0.628555	549.193	6.30845	0.0549193	39.7965	100.146	4.60663	0.608547	0.475535	0.081041	0.5821	0.026116	0.276809	33464	10.4182	0.628159	100.146	73.275
23	2012	0.735156	55.8603	34.66	22.9962	61.2872	106.039	40.36	0.0590327	1.05106	0.82249	0.383173	0.363568	0.636432	0.391805	0.999938	0.387489	0.622467	636.358	6.45576	0.0636358	41.6769	100.243	4.6076	0.540454	0.500304	0.075667	0.5483	0.0318372	0.274317	38564	10.5601	0.620476	100.243	58.3765
23	2013	0.661257	55.5	34.9	22.8421	63.5214	116.119	40.19	0.0617602	1.03727	0.831363	0.407486	0.395825	0.604175	0.426872	0.99973	0.417179	0.645807	706.185	6.55988	0.0706185	43.032	100.097	4.60614	0.43726	0.536746	0.090732	0.5541	0.0379042	0.297411	42692	10.6618	0.628829	100.097	50.2425
23	2014	0.634372	54.1	37	22.3997	62.9338	116.962	40.46	0.0659403	1.13211	0.831805	0.401085	0.388018	0.611981	0.447672	0.998492	0.424378	0.650952	784.29	6.66478	0.078429	44.4193	100.535	4.61051	0.402428	0.520544	0.112695	0.5474	0.0408258	0.284946	46929	10.7564	0.683919	100.535	44.1494
23	2015	0.651764	50.3951	40.74	24.282	65.4019	111.734	40.57	0.0710204	1.30894	0.832833	0.405135	0.400075	0.599925	0.476278	0.996737	0.440707	0.662774	798.844	6.68317	0.0798844	44.6647	100.73	4.61244	0.424796	0.515665	0.119363	0.4031	0.0411936	0.207864	47626	10.7711	0.808412	100.73	40.7847
23	2016	0.626096	48.9223	42.3464	22.6261	76.7733	114.045	40.14	0.0742448	1.41273	0.843427	0.407378	0.397628	0.602372	0.493642	0.995406	0.45051	0.669657	861.174	6.7583	0.0861174	45.6746	100.827	4.61341	0.391996	0.522703	0.109371	0.424	0.0450138	0.221626	51015	10.8399	0.865585	100.827	16.3927
23	2017	0.573045	49.6962	42.3515	22.0706	35.5686	114.214	39.88	0.0853004	1.64148	0.85156	0.409986	0.401079	0.598921	0.514259	0.993615	0.462123	0.677622	980.514	6.88808	0.0980514	47.4456	100.778	4.61292	0.32838	0.543283	0.132958	0.4101	0.0532696	0.2228	57266	10.9555	0.852208	100.778	12.7568
23	2018	0.52786	49.75	42.7	21.6954	34.5253	107.399	38.7699	0.0959851	1.64509	0.863643	0.412776	0.413967	0.586033	0.53887	0.991183	0.475823	0.686751	1099.62	7.00272	0.109962	49.038	100.73	4.61244	0.278636	0.53628	0.153953	0.445	0.0589702	0.238645	63477.5	11.0584	0.858291	100.73	9.84953
24	2007	0.793385	46.6	52.6	17.899	94.2125	42.9	37.5975	1.31898	4.84794	0.903496	0.281363	0.242733	0.757267	0.429538	0.978037	0.355451	0.589613	19063.2	9.85552	1.90632	97.1312	1433.77	7.26806	0.62946	0.601564	1.61776	0.293	1.14677	0.176258	66367	11.1029	1.12875	1433.77	40.8421
24	2008	0.745163	45.5	53.7	18.9363	95.5262	44.2	37.8	1.37907	4.63678	0.910522	0.309612	0.272585	0.727415	0.440673	0.984625	0.375142	0.607762	21427.9	9.97245	2.14279	99.4497	1661.13	7.41525	0.555269	0.598658	1.64983	0.2978	1.2828	0.17828	73124	11.1999	1.18022	1661.13	32.5666
24	2009	0.689025	39.9	59.4	19.8695	96.3189	36.552	38	1.35778	7.20189	0.916953	0.30013	0.263562	0.736438	0.455236	0.978691	0.377683	0.607976	23551.2	10.0669	2.35512	101.343	1678.76	7.42581	0.474755	0.605822	1.30793	0.303	1.42678	0.183564	78989	11.2771	1.48872	1678.76	25.1825
24	2010	0.652519	42.1	57.3	19.2409	96.6912	37.4684	38.15	1.4666	6.11683	0.923646	0.276235	0.227228	0.772772	0.561	0.94038	0.418618	0.627423	26893.5	10.1996	2.68935	104.033	1720.31	7.45026	0.425781	0.510055	1.53279	0.363	1.37172	0.18515	76074	11.2395	1.36105	1720.31	20.861
24	2011	0.587136	41.3	58	20.3946	96.5569	38.9267	38.22	1.49531	5.58127	0.924829	0.306082	0.283384	0.716616	0.524355	0.964839	0.415218	0.632945	30077.7	10.3115	3.00777	106.328	1741.71	7.46262	0.344729	0.543137	1.62468	0.3702	1.63363	0.201069	82560	11.3213	1.40436	1741.71	12.5081
24	2012	0.562992	38.9202	60.4465	20.7317	97.3417	35.8528	38.29	1.53253	5.86584	0.931299	0.346243	0.345165	0.654835	0.55758	0.972279	0.451912	0.66286	31628.3	10.3618	3.16283	107.367	1759.32	7.47269	0.31696	0.53855	1.54889	0.3754	1.70334	0.202172	85373	11.3548	1.55309	1759.32	11.3082
24	2013	0.525226	37.2	62.2	20.9637	97.1217	35.7666	38.36	1.56644	5.6896	0.931504	0.338137	0.329591	0.670409	0.537011	0.973837	0.437574	0.652783	33866.2	10.4302	3.38662	108.788	1793.79	7.49208	0.275863	0.497576	1.44745	0.3809	1.6851	0.189527	90092	11.4086	1.67204	1793.79	9.99198
24	2014	0.470347	34.7	64.8	20.8906	97.5099	31.5476	38.43	1.57148	5.32737	0.942289	0.361536	0.377148	0.622852	0.616982	0.965324	0.489259	0.687236	36974.1	10.518	3.69741	110.628	2153.82	7.675	0.221227	0.501534	1.38271	0.3826	1.85438	0.191887	97370	11.4863	1.86743	2153.82	7.98126
24	2015	0.435092	31.8069	67.7559	24.6445	96.1456	30.8966	38.5	1.62716	4.39065	0.926401	0.385052	0.4163	0.5837	0.603376	0.975301	0.494214	0.694267	39450.6	10.5828	3.94506	111.996	2147.32	7.67198	0.189305	0.508999	1.21236	0.3809	2.00803	0.193878	103796	11.5502	2.13023	2147.32	6.80018
24	2016	0.398955	29.8321	69.7794	24.5538	95.6792	29.3905	38.6	1.66895	4.93876	0.946506	0.429092	0.512478	0.487522	0.657017	0.977733	0.543055	0.728672	44269.7	10.6981	4.42697	114.448	2148.47	7.67251	0.159165	0.511841	1.03384	0.3816	2.2659	0.195319	116562	11.6662	2.33907	2148.47	2.63483
24	2017	0.37156	30.4596	69.1788	24.6389	94.0033	28.7291	39.1	1.71848	5.16583	0.960863	0.355928	0.364813	0.635187	0.660918	0.953959	0.508423	0.69643	47369.9	10.7657	4.73699	115.901	2164.89	7.68013	0.138057	0.536142	1.06872	0.3814	2.5397	0.204485	124571	11.7326	2.27117	2164.89	0.613994
24	2018	0.350491	29.78	69.9	25.557	90.5692	27.5681	36.2402	1.74939	5.10495	0.95863	0.37932	0.408218	0.591782	0.69268	0.956322	0.536	0.715953	51376.9	10.8469	5.13769	117.656	2169.64	7.68232	0.122844	0.494934	1.07045	0.3823	2.54281	0.189213	134982	11.8129	2.34721	2169.64	0.22956
25	2007	1.35305	44.2	36.5	16.7452	52.285	50	34.1981	0.0305687	1.18106	0.703746	0.372813	0.351917	0.648083	0.283331	0.990657	0.328072	0.570094	174.329	5.16094	0.0174329	26.6353	97.3367	4.57818	1.83075	0.161161	0.093315	0.2587	0.0028095	0.0416922	12893	9.46444	0.825792	97.3367	112.205
25	2008	1.211	46.3	34.8	23.5789	61.665	48.4	35.3	0.03255	0.875432	0.714635	0.374453	0.358653	0.641347	0.254998	0.981827	0.314725	0.555883	208.622	5.34052	0.0208622	28.5212	97.5204	4.58006	1.46652	0.19874	0.114723	0.2677	0.0041462	0.0532028	15378	9.64069	0.75162	97.5204	91.7781
25	2009	1.15338	47.4	36.7	25.3738	57.6059	53.1613	36.4	0.0355777	0.797589	0.725707	0.37782	0.367085	0.632915	0.33028	0.997744	0.35405	0.594349	245.049	5.50146	0.0245049	30.2661	97.8624	4.58356	1.33028	0.255647	0.109469	0.2737	0.0062646	0.0699705	17339	9.76071	0.774262	97.8624	80.2259
25	2010	1.0411	50.5	35.1	24.7766	54.8002	45.9932	37.88	0.0385623	0.815135	0.759604	0.396621	0.373235	0.626765	0.303863	0.991194	0.350242	0.589201	302.49	5.71205	0.030249	32.6275	98.1896	4.5869	1.08389	0.228117	0.110171	0.2743	0.0069003	0.0625725	21182	9.96091	0.695049	98.1896	65.8086
25	2011	0.936724	52.5	33.4	22.2333	47.3187	41.5402	38.21	0.0416781	0.978626	0.777357	0.382621	0.365005	0.634995	0.306895	0.993951	0.344758	0.585382	371.219	5.91679	0.0371219	35.0084	98.4559	4.58961	0.877451	0.278622	0.137351	0.2782	0.010343	0.0775128	26133	10.1709	0.63619	98.4559	42.8982
25	2012	0.86186	51.6625	34.526	22.8335	45.8948	41.2159	38.69	0.0465544	1.08967	0.791171	0.356769	0.332979	0.667021	0.335073	0.999508	0.345921	0.588006	423.321	6.04813	0.0423321	36.5799	98.7199	4.59229	0.742802	0.306847	0.155933	0.2866	0.0129895	0.0879425	29608	10.2958	0.668299	98.7199	36.2102
25	2013	0.731586	51.7	35.2	23.689	41.2696	43.4207	38.41	0.0508176	1.11737	0.79444	0.393529	0.369331	0.630669	0.37189	0.9996	0.38271	0.618512	469.809	6.15233	0.0469809	37.8511	99.111	4.59624	0.535217	0.392695	0.151055	0.29	0.0184492	0.113882	32454	10.3876	0.680851	99.111	31.0998
25	2014	0.696613	48.9	38.7	23.8171	43.4166	39.6887	37.51	0.0540363	1.20295	0.795045	0.380629	0.363345	0.636655	0.387492	0.99996	0.38406	0.619714	514.464	6.24313	0.0514464	38.9766	99.4338	4.59949	0.485269	0.382608	0.154505	0.3068	0.0196838	0.117384	35128	10.4667	0.791411	99.4338	27.908
25	2015	0.609122	44.0822	43.6818	24.9475	44.7142	34.4326	38.65	0.0574784	1.28963	0.787593	0.410227	0.386965	0.613035	0.423121	0.99988	0.416674	0.645464	542.654	6.29647	0.0542654	39.6456	99.7218	4.60238	0.371029	0.387124	0.112461	0.1902	0.0210074	0.073631	36775	10.5126	0.990917	99.7218	23.8772
25	2016	0.569493	40.8353	47.234	24.3176	39.2033	32.2493	39.9	0.0645038	1.26222	0.794771	0.397276	0.381732	0.618268	0.440717	0.998655	0.418996	0.646864	596.751	6.3915	0.0596751	40.8513	99.9893	4.60506	0.324323	0.39708	0.105059	0.2901	0.0236958	0.115193	40003	10.5967	1.1567	99.9893	14.8254
25	2017	0.519981	38.7454	49.7286	23.5119	39.7333	29.0318	40	0.0699081	1.22573	0.805053	0.398928	0.384335	0.615665	0.455483	0.997807	0.427205	0.652892	672.714	6.51132	0.0672714	42.3973	100.236	4.60753	0.27038	0.417726	0.129742	0.2962	0.028101	0.12373	44651	10.7066	1.28347	100.236	10.523
25	2018	0.4896	37.67	51.4	23.8654	40.729	26.8841	40.5487	0.0781158	1.52354	0.812424	0.408057	0.392159	0.607841	0.475699	0.997067	0.441878	0.663763	745.835	6.61451	0.0745835	43.7517	100.421	4.60938	0.239708	0.440074	0.165011	0.3068	0.0328223	0.135015	48883.2	10.7972	1.36448	100.421	7.12956
26	2007	0.978699	57.3	40.5	13.352	98.6321	66.2458	35.25	0.649733	3.31268	0.851473	0.296719	0.255522	0.744478	0.402908	0.988414	0.349814	0.588014	4128.38	8.32564	0.412838	69.3163	513.043	6.24036	0.957851	0.559856	1.07726	0.2912	0.23113	0.16303	46122	10.7391	0.706806	513.043	48.4516
26	2008	0.844078	60.1	37.9	13.6555	99.4591	64.0259	34.57	0.768482	3.3021	0.861831	0.304371	0.259321	0.740679	0.41973	0.987228	0.36205	0.597851	5207.73	8.5579	0.520773	73.2376	540.946	6.29332	0.712467	0.56839	0.984678	0.2858	0.296002	0.162446	55473	10.9237	0.630616	540.946	37.785
26	2009	0.780937	53	45.3	14.9469	98.8546	50.0957	30.33	0.698386	3.02374	0.872146	0.306053	0.2653	0.7347	0.439429	0.983865	0.372741	0.60558	6178.11	8.72877	0.617811	76.1914	565.857	6.33834	0.609862	0.554287	0.689526	0.2716	0.342444	0.150544	62574	11.0441	0.854717	565.857	31.4683
26	2010	0.739131	52.5	46	14.926	99.087	50.3586	32.06	0.765382	3.14147	0.904793	0.278661	0.237025	0.762975	0.467583	0.967423	0.373122	0.600805	7586.95	8.93418	0.758695	79.8196	608.953	6.41174	0.546314	0.539003	0.715061	0.2752	0.408938	0.148334	72994	11.1981	0.87619	608.953	25.492
26	2011	0.671996	52.4	46.2	15.8865	99.7917	49.466	34.53	0.876773	3.34961	0.916805	0.309908	0.272791	0.727209	0.430897	0.986573	0.370402	0.604507	9315.68	9.13945	0.931568	83.5296	637.75	6.45795	0.451579	0.614739	0.71113	0.2636	0.572671	0.162045	85213	11.3529	0.881679	637.75	20.4205
26	2012	0.636582	51.682	46.9871	16.6219	99.8074	46.1057	34.88	0.970304	3.56721	0.924071	0.303182	0.265719	0.734281	0.474595	0.975412	0.388889	0.615895	10631.6	9.27159	1.06316	85.9624	671.16	6.50901	0.405236	0.65469	0.685988	0.2782	0.696042	0.182135	93173	11.4422	0.909158	671.16	17.413
26	2013	0.548498	50.6	48.1	17.7396	99.3926	47.8375	34.93	1.03953	3.64068	0.927818	0.318618	0.294066	0.705934	0.484716	0.978391	0.401667	0.626887	11851.2	9.38019	1.18512	87.9879	708.197	6.56272	0.30085	0.709772	0.674398	0.2843	0.841167	0.201788	99607	11.509	0.950593	708.197	15.089
26	2014	0.517901	49.2	49.6	18.3424	99.3843	44.0882	34.93	1.09841	3.77856	0.92945	0.35489	0.362904	0.637096	0.541499	0.978091	0.448194	0.662099	12975.5	9.47082	1.29755	89.6963	733.058	6.59722	0.268222	0.693817	0.661177	0.3328	0.90026	0.230902	105231	11.5639	1.00813	733.058	13.302
26	2015	0.503018	46.5844	52.1529	19.5448	98.577	38.9721	36.38	1.17155	3.73784	0.90544	0.343593	0.335176	0.664824	0.578035	0.967105	0.460814	0.667574	13646	9.5212	1.3646	90.6532	749.429	6.61931	0.253027	0.674054	0.5179	0.3492	0.919811	0.23538	107960	11.5895	1.11954	749.429	11.2406
26	2016	0.451654	42.3326	56.4361	20.6841	98.9922	37.4053	37.22	1.20885	3.38376	0.916602	0.335161	0.313082	0.686918	0.595882	0.959991	0.465521	0.668503	14762.2	9.59983	1.47622	92.1567	754.125	6.62556	0.203991	0.675317	0.430637	0.3639	0.99692	0.245748	115053	11.6532	1.33316	754.125	3.94814
26	2017	0.422229	40.9376	58.1515	17.6964	98.8722	35.3466	36.84	1.23195	3.53346	0.926226	0.448038	0.57474	0.42526	0.620183	0.98693	0.53411	0.726037	15357.2	9.63934	1.53572	92.9168	747.782	6.61711	0.178277	0.703115	0.471271	0.3276	1.07979	0.230341	119238	11.6889	1.42049	747.782	2.99236
26	2018	0.423878	40.46	58.62	16.4969	98.666	34.3388	38.0273	1.26447	3.43805	0.931715	0.340222	0.32278	0.67722	0.615943	0.957522	0.478083	0.67659	15574.3	9.65338	1.55743	93.1877	749.228	6.61904	0.179673	0.621553	0.54256	0.5016	0.968027	0.311771	120711	11.7012	1.44884	749.228	2.1624
27	2007	1.86648	46.8	35.4	22.5692	47.2856	57.8	32.0273	0.00417683	1.6148	0.729034	0.296263	0.280064	0.719936	0.356291	0.99576	0.326277	0.569994	17.3851	2.85561	0.0017385	8.15453	4.98782	1.607	3.48376	0.254134	0.315604	0.4836	0.0004418	0.122899	16999	9.74091	0.75641	4.98782	164.607
27	2008	1.68182	49.6	33.9	25.2024	47.9491	61.7	31.86	0.00442009	1.40045	0.737746	0.324044	0.296354	0.703646	0.358107	0.998753	0.341076	0.583653	21.0963	3.0491	0.0021096	9.29699	5.09089	1.62745	2.82853	0.245552	0.427804	0.4987	0.000518	0.122457	19893	9.89812	0.683468	5.09089	139.279
27	2009	1.75952	45.1	37.1	31.4916	47.6341	70.4063	36.3	0.00463368	1.1984	0.740498	0.31992	0.29479	0.70521	0.362459	0.998055	0.341189	0.583546	21.1263	3.05052	0.0021126	9.30566	5.20242	1.64912	3.09592	0.243861	0.271455	0.4922	0.0005152	0.120028	19942	9.90058	0.822616	5.20242	137.922
27	2010	1.52464	47.7	32.5	31.2445	47.9561	69.8459	36.42	0.00499887	1.18823	0.783829	0.308007	0.285046	0.714953	0.390747	0.992965	0.349377	0.588998	26.1808	3.26503	0.0026181	10.6604	7.28574	1.98592	2.32454	0.278074	0.282881	0.4977	0.000728	0.138397	25034	10.128	0.681342	7.28574	108.228
27	2011	1.50173	48.8	34	34.5609	54.3794	70.1245	36.64	0.00538441	1.15693	0.800021	0.303686	0.280593	0.719406	0.455309	0.979843	0.379498	0.609793	32.861	3.49229	0.0032861	12.1961	7.41788	2.00389	2.25519	0.324555	0.325854	0.4563	0.0010665	0.148095	30087	10.3118	0.696721	7.41788	115.439
27	2012	1.5764	46.388	36.0169	36.2419	51.5592	72.617	35.88	0.00571639	1.21354	0.80163	0.316495	0.28961	0.71039	0.466266	0.981524	0.39138	0.619798	37.1479	3.61491	0.0037148	13.0676	7.48395	2.01276	2.48504	0.335256	0.322594	0.4312	0.0012454	0.144562	33796	10.4281	0.776427	7.48395	106.075
27	2013	1.63058	45	37.4	36.687	51.8619	74.4351	36.4	0.00665845	1.29915	0.804251	0.305818	0.278392	0.721608	0.450874	0.981454	0.378346	0.609368	41.3957	3.72318	0.0041396	13.862	7.56804	2.02393	2.65878	0.379569	0.323544	0.4361	0.0015712	0.16553	37181	10.5236	0.831111	7.56804	99.2114
27	2014	1.60954	42.6	40.8	35.7773	55.6329	76.991	36.83	0.00715808	1.21587	0.813915	0.299663	0.273622	0.726378	0.47517	0.974009	0.387417	0.614286	46.4585	3.83856	0.0046458	14.7345	7.59807	2.02789	2.59062	0.376045	0.301935	0.428	0.001747	0.160947	40648	10.6127	0.957746	7.59807	91.9829
27	2015	1.68004	38.5681	44.7122	40.8038	56.9049	82.6181	37.47	0.00770435	1.09439	0.79483	0.302833	0.274704	0.725296	0.522754	0.963868	0.412793	0.630776	46.6438	3.84254	0.0046644	14.7651	7.76024	2.04901	2.82252	0.362768	0.208999	0.2557	0.0016921	0.0927597	40036	10.5975	1.15931	7.76024	83.4688
27	2016	1.68938	37.794	45.1177	42.8848	48.5395	84.3293	38.51	0.0082124	1.08693	0.808718	0.300866	0.273198	0.726802	0.553459	0.955292	0.427162	0.638799	48.0554	3.87236	0.0048055	14.9951	7.92842	2.07045	2.854	0.379113	0.186526	0.2456	0.0018218	0.0931102	40564	10.6106	1.19378	7.92842	49.8137
27	2017	1.59769	39.7988	45.9405	42.614	45.6099	83.9659	39.98	0.00895448	0.923265	0.822224	0.286152	0.265963	0.734037	0.553947	0.947833	0.42005	0.630981	55.4296	4.01511	0.005543	16.1211	8.02452	2.0825	2.55261	0.389088	0.200835	0.2436	0.0021567	0.0947817	45099	10.7166	1.15432	8.02452	38.2946
27	2018	1.45044	40.3	45.77	41.0851	50.1011	87.9655	39.6098	0.00925618	0.842913	0.822928	0.312872	0.281488	0.718512	0.548201	0.96193	0.430537	0.643542	63.1089	4.14486	0.0063109	17.1799	7.99449	2.07875	2.10377	0.414535	0.204829	0.2525	0.0026161	0.10467	49474.7	10.8092	1.13573	7.99449	29.1557
28	2007	1.50436	43.3	39.1	23.9432	42.7787	66.09	30.9545	0.0139939	1.1504	0.648702	0.398603	0.368781	0.631219	0.308009	0.991747	0.353306	0.591937	99.0601	4.59573	0.009906	21.1207	65.3083	4.17912	2.26309	0.149451	0.13356	0.3322	0.0014805	0.0496478	10540	9.26293	0.903002	65.3083	112.564
28	2008	1.31766	43	39.1	25.7932	47.9214	64.3	32.04	0.0188988	1.20181	0.65985	0.406107	0.378227	0.621772	0.319864	0.992919	0.362985	0.600346	118.73	4.77686	0.011873	22.8183	66.9467	4.2039	1.73624	0.17016	0.117837	0.3386	0.0020203	0.0576162	12587	9.44042	0.909302	66.9467	88.0232
28	2009	1.30185	41.9	40.8	31.6437	49.1743	79.0207	36.29	0.0167336	0.972868	0.663484	0.426168	0.403373	0.596627	0.337947	0.993313	0.382057	0.616038	129.692	4.86516	0.0129692	23.6698	68.1248	4.22134	1.6948	0.145712	0.087027	0.3561	0.0018898	0.051888	13539	9.51333	0.973747	68.1248	80.9282
28	2010	1.20071	44.6	40	31.6399	51.086	76.9904	37.31	0.020255	0.937521	0.701423	0.435209	0.412335	0.587665	0.325593	0.989566	0.380401	0.61354	155.184	5.04461	0.0155184	25.4481	70.1827	4.2511	1.44171	0.171077	0.10298	0.3795	0.0026548	0.0649236	15752	9.66472	0.896861	70.1827	69.3092
28	2011	1.07277	42.5	41.6	32.9423	50.3463	72.3559	38.73	0.024123	0.966002	0.722226	0.403131	0.378151	0.621849	0.34778	0.997279	0.375456	0.61191	189.853	5.24625	0.0189853	27.5232	72.5004	4.28359	1.15084	0.193923	0.099237	0.3811	0.0036817	0.0739039	19265	9.86604	0.978823	72.5004	77.7259
28	2012	1.01205	42.8654	41.0857	34.6542	49.4963	67.4341	39.3	0.026129	0.914364	0.733628	0.433497	0.40684	0.59316	0.368792	0.996742	0.401144	0.632327	219.612	5.39186	0.0219612	29.0722	73.1261	4.29218	1.02424	0.211199	0.08464	0.4029	0.0046382	0.0850919	22195	10.0076	0.958482	73.1261	65.2037
28	2013	0.859319	42	41.8	34.9504	52.4556	69.3811	37.76	0.025135	1.03968	0.738897	0.440456	0.416063	0.583936	0.384929	0.997734	0.412692	0.641683	249.317	5.51872	0.0249317	30.4563	73.899	4.3027	0.738429	0.244325	0.097207	0.2415	0.0060914	0.0590045	25083	10.1299	0.995238	73.899	56.5733
28	2014	0.815867	41.2	43.3	34.6322	49.8298	59.2665	38.14	0.0359855	0.972289	0.740824	0.443644	0.414825	0.585175	0.408662	0.999157	0.426153	0.652529	274.664	5.61555	0.0274664	31.5344	75.1649	4.31968	0.665639	0.283174	0.111887	0.2853	0.0077778	0.0807895	27264	10.2133	1.05097	75.1649	49.6856
28	2015	0.765465	39.7684	45.1369	34.6044	51.0171	53.1451	37.27	0.0322008	1.03038	0.735968	0.446649	0.424436	0.575564	0.430563	0.999832	0.438606	0.662218	293.413	5.68158	0.0293413	32.2803	74.6638	4.31299	0.585937	0.277784	0.100397	0.2943	0.0081505	0.0817519	28806	10.2683	1.13499	74.6638	42.8616
28	2016	0.725297	38.4771	46.6794	33.9378	50.9848	49.8231	37.84	0.0374718	0.933678	0.756427	0.436418	0.415175	0.584825	0.451955	0.999847	0.444186	0.666422	319.546	5.7669	0.0319546	33.2572	76.0946	4.33198	0.526056	0.3125	0.084783	0.2995	0.0099858	0.0935938	31093	10.3447	1.21317	76.0946	35.5825
28	2017	0.681715	37.8899	47.8312	34.8855	39.0781	47.3231	38.87	0.0300835	0.935015	0.764848	0.432565	0.410087	0.589913	0.473846	0.998962	0.453206	0.672856	360.838	5.88843	0.0360838	34.6736	75.9363	4.32989	0.464736	0.323135	0.093181	0.3	0.0116599	0.0969406	34545	10.45	1.26237	75.9363	23.2558
28	2018	0.64817	38.91	47.12	33.9744	44.1746	45.6211	39.7769	0.0344761	0.90443	0.769172	0.450067	0.432289	0.567711	0.516174	0.997657	0.48312	0.694254	390.314	5.96695	0.0390314	35.6045	75.9401	4.32995	0.420124	0.351241	0.109432	0.3021	0.0137094	0.10611	37136.3	10.5223	1.211	75.9401	13.5724
29	2007	0.773365	54	40.7	9.6206	92.2586	64.1	36.1491	0.241799	3.95974	0.790673	0.359275	0.319388	0.680612	0.359647	1	0.359461	0.599551	1685.08	7.42957	0.168508	55.1985	322.444	5.77593	0.598094	0.410177	0.763685	0.1748	0.069118	0.0716989	37411	10.5297	0.753704	322.444	42.4392
29	2008	0.703073	53.9	41	10.2787	92.4174	62	37.74	0.253182	3.9298	0.800086	0.355584	0.316099	0.683901	0.367081	0.999873	0.361333	0.601071	1931.01	7.5658	0.193101	57.2413	330.164	5.79959	0.494312	0.441379	0.818979	0.1757	0.0852308	0.0775503	42214	10.6505	0.760668	330.164	34.4656
29	2009	0.677105	51.8	43.1	11.5411	91.7177	60.9188	38.2	0.267465	3.74258	0.807534	0.374008	0.335114	0.664887	0.435001	0.997154	0.404504	0.635101	2066.98	7.63384	0.206698	58.2755	340.15	5.82939	0.458472	0.435494	0.659896	0.1742	0.0900155	0.075863	44641	10.7064	0.832046	340.15	30.5054
29	2010	0.608365	51.6	43.5	11.5715	94.4939	59.0822	38.3	0.2877	3.78445	0.835214	0.385798	0.348274	0.651726	0.405636	0.999686	0.395717	0.628962	2496.38	7.8226	0.249638	61.193	344.32	5.84157	0.370108	0.445151	0.746042	0.1773	0.111127	0.0789253	51711	10.8534	0.843023	344.32	24.4692
29	2011	0.551606	51.2	43.9	11.8896	92.0375	59.2042	38.39	0.303009	3.74487	0.847666	0.399841	0.375227	0.624773	0.413644	0.999856	0.406743	0.637718	2910.59	7.97611	0.291059	63.6183	347.927	5.85199	0.304269	0.462998	0.782865	0.1741	0.13476	0.0806079	59249	10.9895	0.857422	347.927	20.4849
29	2012	0.521448	49.9528	45.2358	12.0059	91.5124	56.8004	39.86	0.317945	3.98808	0.862591	0.39048	0.35561	0.64439	0.45699	0.996916	0.423735	0.649945	3124.76	8.04711	0.312476	64.756	349.549	5.85665	0.271908	0.488345	0.723186	0.1786	0.152596	0.0872185	63374	11.0568	0.905571	349.549	18.0516
29	2013	0.49616	49.1	46.1	12.5916	95.1519	54.2671	40.26	0.337436	4.05596	0.870891	0.39131	0.356844	0.643156	0.474555	0.995368	0.432933	0.65645	3388.62	8.12818	0.338862	66.0673	351.206	5.86137	0.246175	0.519438	0.700495	0.1818	0.176018	0.0944339	68462	11.134	0.9389	351.206	15.7942
29	2014	0.468623	47.7	47.8	12.8434	94.7392	52.4527	40.75	0.353441	4.03115	0.864228	0.378459	0.347022	0.652978	0.506485	0.98948	0.442472	0.661678	3635.97	8.19863	0.363597	67.2176	351.719	5.86283	0.219607	0.539159	0.677953	0.1828	0.196037	0.0985582	73002	11.1982	1.0021	351.719	14.2882
29	2015	0.457254	45.9624	49.7637	15.4967	95.029	50.3619	40.58	0.37209	3.77356	0.851969	0.391736	0.357738	0.642262	0.51973	0.990091	0.455733	0.671727	3887.65	8.26556	0.388765	68.3195	353.565	5.86807	0.209081	0.549427	0.602806	0.1914	0.213598	0.10516	77643.7	11.2599	1.08271	353.565	12.5407
29	2016	0.429109	44.855	50.986	14.7599	92.6831	49.1389	41.02	0.390964	3.85762	0.860606	0.386975	0.353116	0.646884	0.540494	0.986206	0.463734	0.676267	4288.46	8.36368	0.428846	69.9512	356.061	5.8751	0.184135	0.543648	0.523336	0.2059	0.233142	0.111937	84916	11.3494	1.13668	356.061	5.67994
29	2017	0.406233	42.9454	53.3189	14.5462	94.2252	48.4421	40.36	0.399894	4.03032	0.865425	0.377716	0.345126	0.654874	0.552132	0.98225	0.464924	0.675775	4711.25	8.45771	0.471125	71.5328	359.47	5.88463	0.165026	0.551102	0.534161	0.2109	0.259638	0.116227	92057	11.4302	1.24155	359.47	3.67924
29	2018	0.385696	41.83	54.67	15.3567	90.6993	46.7305	41.1907	0.43509	4.39927	0.871389	0.386587	0.355259	0.644741	0.573799	0.980816	0.480193	0.68628	5135.43	8.54392	0.513543	72.9985	363.258	5.89511	0.148761	0.560915	0.565587	0.2137	0.288054	0.119868	98643.4	11.4993	1.30696	363.258	2.00279
30	2007	1.44254	45.9	42.4	18.6389	77.7901	74.095	31.8061	0.0946845	1.43824	0.720567	0.390188	0.378509	0.62149	0.267793	0.982547	0.328991	0.56855	441.762	6.09077	0.0441762	37.0975	178.261	5.18325	2.08093	0.180946	0.125062	0.1527	0.0079935	0.0276305	14660	9.59288	0.923747	178.261	200.412
30	2008	1.26992	47.7	41	19.9348	80.0952	73.1148	35.91	0.101371	1.48895	0.73232	0.364725	0.35103	0.64897	0.281095	0.99158	0.32291	0.565854	548.697	6.30755	0.0548697	39.7851	18112	9.80433	1.6127	0.208192	0.127825	0.1574	0.0114234	0.0327694	18025	9.79951	0.859539	18112	153.512
30	2009	1.07654	52.8	37.9	19.787	81.3816	58.7481	38.48	0.108649	1.20382	0.74797	0.382769	0.370907	0.629093	0.325465	0.996721	0.354117	0.594101	718.836	6.57763	0.0718836	43.2653	183.617	5.21285	1.15894	0.223038	0.085089	0.1637	0.0160327	0.0365113	22920	10.0398	0.717803	183.617	114.256
30	2010	0.99116	55	36.4	21.5636	81.6708	58.1668	40.57	0.120521	1.04718	0.788431	0.38225	0.383697	0.616303	0.308131	0.99422	0.345191	0.585829	878.665	6.7784	0.0878665	45.9468	186.887	5.2305	0.982399	0.241025	0.107464	0.186	0.021178	0.0448306	27596	10.2254	0.661818	186.887	90.7699
30	2011	0.878197	55.4	36.2	25.6732	78.3503	58.4088	40.18	0.131922	0.974228	0.811641	0.397011	0.397634	0.602366	0.307312	0.991857	0.352162	0.591011	1112.48	7.01435	0.111248	49.2011	192.374	5.25944	0.771231	0.29119	0.176053	0.183	0.0323944	0.0532878	34500	10.4487	0.65343	192.374	58.6262
30	2012	0.813211	52.3698	39.3915	26.7	82.4754	51.965	42.94	0.144858	0.979559	0.812716	0.360708	0.352855	0.647145	0.325116	0.998653	0.342911	0.585192	1270.58	7.14723	0.127058	51.0829	198.197	5.28926	0.661312	0.333069	0.285492	0.1832	0.0423191	0.0610182	38914	10.5691	0.75218	198.197	49.5002
30	2013	0.635948	50.5	41.4	24.195	85.2492	51.4224	41.66	0.1544	1.26223	0.818216	0.406441	0.410958	0.589042	0.360014	0.998164	0.383227	0.618485	1412.62	7.2532	0.141262	52.6089	204.309	5.31964	0.40443	0.416756	0.334411	0.1847	0.0588716	0.0769748	42795	10.6642	0.819802	204.309	43.2724
30	2014	0.602485	45.8	46.8	23.1682	86.3237	50.6717	40.6	0.176307	1.15483	0.832112	0.389867	0.388406	0.611595	0.365373	0.999474	0.37762	0.614346	1602.13	7.37909	0.160213	54.451	205.939	5.32758	0.362988	0.411987	0.41677	0.1872	0.0660058	0.077124	47850	10.7758	1.02183	205.939	36.9428
30	2015	0.492897	44.9784	47.7039	24.1263	85.7143	46.5368	40.3	0.195727	1.20438	0.818143	0.415983	0.452635	0.547365	0.40008	0.99981	0.408031	0.638713	1767.85	7.47752	0.176785	55.9133	207.205	5.33371	0.242948	0.420989	0.268956	0.1904	0.0744248	0.0801564	52321	10.8651	1.0606	207.205	31.545
30	2016	0.449929	44.5246	48.1294	22.5574	78.8673	43.4412	40.76	0.215729	1.28992	0.835012	0.428274	0.455021	0.544979	0.412105	0.999815	0.42019	0.64816	1994.82	7.59831	0.199482	57.7343	208.437	5.33964	0.202436	0.42854	0.210435	0.1953	0.0854862	0.0836938	58502	10.9768	1.08096	208.437	16.253
30	2017	0.426209	44.1942	49.2364	22.3235	70.6011	45.644	40.32	0.230767	1.36771	0.842408	0.414743	0.438776	0.561224	0.426063	0.999909	0.420403	0.648356	2203.96	7.69801	0.220396	59.2594	208.076	5.33791	0.181654	0.449918	0.208886	0.2017	0.0991603	0.0907485	63689	11.0618	1.11409	208.076	12.9937
30	2018	0.420219	40.9	52.33	22.3	71.2566	42.8189	40.3616	0.247308	1.51043	0.846507	0.441734	0.508504	0.491496	0.43654	0.999982	0.439137	0.662668	2304	7.7424	0.2304	59.9447	207.465	5.33496	0.176584	0.455885	0.241116	0.2026	0.105036	0.0923624	65932.7	11.0964	1.27946	207.465	10.7264
